# Supplementary material for: Cardio-haemodynamic assessment and venous lactate in severe dengue: Relationship with recurrent shock and respiratory distress
Source: PLoS Negl Trop Dis. 2017 Jul 10;11(7):e0005740. doi: 10.1371/journal.pntd.0005740 (PMC5519203; doi:10.1371/journal.pntd.0005740)
Supplement: S2 Appendix — (XLS) [file pntd.0005740.s005.xls]

## Sheet: HIS
StudyNo	Age	Sex	enDate	enTime	Admission date	Admission time	FeverDate	FeverTime	DOI
03-1001	12	2	2014-09-08	15:00	2014-09-08	07:00	2014-09-04	07:00	4
03-1002	4	2	2014-09-09	12:00	2014-09-09	09:00	2014-09-04	17:00	5
03-1003	9	1	2014-09-10	10:00	2014-09-10	09:00	2014-09-05	10:00	5
03-1004	11	1	2014-09-12	11:00	2014-09-12	10:00	2014-09-08	18:00	4
03-1005	9	1	2014-09-15	14:15	2014-09-15	13:00	2014-09-11	08:00	4
03-1006	6	1	2014-09-16	09:00	2014-09-16	08:00	2014-09-12	11:00	4
03-1007	13	2	2014-09-17	10:30	2014-09-17	10:30	2014-09-12		5
03-1008	11	1	2014-09-22	09:30	2014-09-22	09:00	2014-09-16	14:00	6
03-1009	10	2	2014-09-22	20:20	2014-09-22	20:15	2014-09-19	01:00	3
03-1010	9	2	2014-09-22	23:10	2014-09-22	23:10	2014-09-17	23:00	5
03-1011	8	1	2014-09-26	08:00	2014-09-25	19:00	2014-09-21	08:00	5
03-1012	7	2	2014-09-27	12:20	2014-09-27	12:00	2014-09-24	06:00	3
03-1013	14	1	2014-09-28	08:45	2014-09-28	08:45	2014-09-24	15:00	4
03-1014	10	2	2014-10-01	10:20	2014-09-30	16:00	2014-09-26	23:00	5
03-1015	13	1	2014-10-02	07:35	2014-10-02	07:30	2014-09-26	13:30	6
03-1016	8	1	2014-10-02	14:00	2014-10-02	14:00	2014-09-27	23:00	5
03-1017	7	2	2014-10-02	16:50	2014-10-02	16:50	2014-09-28		4
03-1018	14	2	2014-10-03	11:45	2014-10-03	11:45	2014-09-28		5
03-1019	3	2	2014-10-04	15:45	2014-10-04	15:00	2014-10-01	10:00	3
03-1020	10	1	2014-10-05	08:00	2014-10-05	08:00	2014-09-30	08:00	5
03-1021	14	2	2014-10-06	14:00	2014-10-06	14:00	2014-10-03	03:00	3
03-1022	12	2	2014-10-06	16:00	2014-10-06	16:00	2014-10-01	12:00	5
03-1023	6	1	2014-10-08	10:20	2014-10-08	09:00	2014-10-03	15:00	5
03-1024	12	1	2014-10-08	14:50	2014-10-08	14:50	2014-10-04	14:00	4
03-1025	13	1	2014-10-09	19:00	2014-10-09	18:00	2014-10-05	00:00	4
03-1026	5	2	2014-10-11	16:10	2014-10-11	16:00	2014-10-09	02:00	2
03-1027	7	1	2014-10-12	08:20	2014-10-12	06:00	2014-10-07	15:00	5
03-1028	13	2	2014-10-13	21:30	2014-10-13	21:30	2014-10-08	10:00	5
03-1029	13	2	2014-10-14	01:00	2014-10-14	01:00	2014-10-09	12:00	5
03-1030	6	1	2014-10-14	19:30	2014-10-14	19:30	2014-10-12	10:00	2
03-1031	10	1	2014-10-15	17:50	2014-10-15	10:00	2014-10-11	06:00	4
03-1032	5	2	2014-10-21	17:10	2014-10-21	17:00	2014-10-18	09:00	3
03-1033	13	1	2014-10-28	15:40	2014-10-28	15:40	2014-10-23	17:00	5
03-1034	13	2	2014-11-04	08:00	2014-11-04	07:00	2014-10-31	11:00	4
03-1035	14	2	2014-11-07	07:30	2014-11-07	07:30	2014-11-02	08:00	5
03-1036	11	1	2014-11-11	09:15	2014-11-11	09:00	2014-11-07	11:00	4
03-1037	7	1	2014-11-14	08:30	2014-11-14	08:30	2014-11-10	17:00	4
03-1038	14	1	2014-11-14	15:10	2014-11-14	15:00	2014-11-09	07:00	5
03-1039	13	1	2014-11-15	10:00	2014-11-15	10:00	2014-11-10	10:00	5
03-1040	12	1	2014-11-15	11:30	2014-11-15	11:30	2014-11-10	06:00	5
03-1041	12	2	2014-11-17	18:30	2014-11-17	17:00	2014-11-12	15:00	5
03-1042	11	2	2014-11-17	18:45	2014-11-17	18:45	2014-11-13	06:00	4
03-1043	14	1	2014-11-18	00:00	2014-11-18	00:00	2014-11-13	15:00	5
03-1044	9	1	2014-11-18	21:40	2014-11-18	21:30	2014-11-14	18:00	4
03-1045	11	1	2014-11-20	09:00	2014-11-20	07:45	2014-11-15	04:00	5
03-1046	11	1	2014-11-22	07:45	2014-11-22	07:45	2014-11-19	07:00	3
03-1047	6	2	2014-11-27	08:30	2014-11-27	08:00	2014-11-21	17:00	6
03-1048	14	2	2014-11-27	11:10	2014-11-27	08:00	2014-11-22	10:00	5
03-1049	12	1	2014-12-02	10:30	2014-12-02	10:00	2014-11-27	11:00	5
03-1050	11	1	2014-12-04	14:30	2014-12-04	14:00	2014-11-30	10:00	4
03-1051	9	2	2014-12-05	18:45	2014-12-05	18:45	2014-11-30	20:00	5
03-1052	5	2	2014-12-07	08:30	2014-12-07	06:00	2014-12-03	10:00	4
03-1053	10	1	2014-12-08	09:00	2014-12-08	08:30	2014-12-04	06:00	4
03-1054	4	2	2014-12-09	15:30	2014-12-09	09:30	2014-12-05	09:00	4
03-1055	7	1	2014-12-09	18:20	2014-12-09	17:00	2014-12-06	05:00	3
03-1056	13	1	2014-12-10	08:45	2014-12-10	08:45	2014-12-04	21:00	6
03-1057	10	1	2014-12-12	12:00	2014-12-12	12:00	2014-12-09	14:00	3
03-1058	8	1	2014-12-15	08:00	2014-12-15	06:00	2014-12-10	19:00	5
03-1059	7	2	2014-12-16	08:00	2014-12-16	08:00	2014-12-12	08:00	4
03-1060	8	1	2014-12-16	12:55	2014-12-16	12:55	2014-12-12	20:00	4
03-1061	9	1	2014-12-22	09:00	2014-12-22	08:40	2014-12-16	12:00	6
03-1062	7	1	2014-12-22	16:30	2014-12-22	16:30	2014-12-18	15:00	4
03-1063	9	2	2014-12-26	19:45	2014-12-26	19:45	2014-12-22	10:00	4
03-1064	11	1	2015-01-05	11:00	2015-01-05	08:00	2014-12-30	07:00	6
03-1065	13	2	2015-01-05	11:00	2015-01-05	10:00	2014-12-31	09:00	5
03-1066	12	2	2015-01-05	19:30	2015-01-05	19:30	2015-01-01	02:00	4
03-1067	13	2	2015-01-11	02:45	2015-01-11	02:45	2015-01-06	15:00	5
03-1068	8	2	2015-01-11	03:15	2015-01-11	03:15	2015-01-06	08:00	5
03-1069	15	1	2015-01-12	00:00	2015-01-12	00:00	2015-01-07	16:00	5
03-1070	6	2	2015-01-12	11:30	2015-01-12	11:30	2015-01-08	16:00	4
03-1071	10	1	2015-01-17	21:00	2015-01-17	21:00	2015-01-13	21:00	4
03-1072	9	2	2015-01-18	00:40	2015-01-18	00:40	2015-01-13	07:00	5
03-1073	7	1	2015-01-19	11:45	2015-01-19	11:30	2015-01-13	02:00	6
03-1074	10	2	2015-01-21	12:00	2015-01-21	12:00	2015-01-16	01:00	5
03-1075	12	2	2015-01-22	09:45	2015-01-22	09:45	2015-01-18	10:00	4
03-1076	8	2	2015-01-26	14:00	2015-01-26	14:00	2015-01-22	20:00	4
03-1077	13	2	2015-01-27	08:30	2015-01-27	08:30	2015-01-22	01:00	5
03-1078	14	1	2015-02-02	16:45	2015-02-02	16:45	2015-01-28	21:00	5
03-1079	10	1	2015-02-03	11:20	2015-02-03	08:30	2015-01-30	13:00	4
03-1080	14	1	2015-02-26	08:45	2015-02-26	08:00	2015-02-20	08:00	6
03-1081	13	1	2015-02-27	17:40	2015-02-27	17:40	2015-02-22	17:00	5
03-1082	8	1	2015-03-05	00:00	2015-03-05	00:00	2015-03-02		3
03-1083	6	1	2015-03-05	22:15	2015-03-05	22:15	2015-02-28	16:00	5
03-1084	7	1	2015-03-06	06:00	2015-03-06	05:15	2015-03-01	16:00	5
03-1501	42	2	2014-09-16	10:30	2014-09-16	10:30	2014-09-10		6
03-1502	28	2	2014-09-26	15:50	2014-09-26	15:30	2014-09-21	18:00	5
03-1503	21	2	2014-10-21	13:30	2014-10-21	12:30	2014-10-17	18:00	4
03-1504	14	2	2014-10-29	20:00	2014-10-29	20:00	2014-10-24	10:00	5
03-1505	22	1	2014-11-06	20:30	2014-11-06	20:00	2014-11-01	18:00	5
03-1506	36	2	2014-11-11	09:00	2014-11-11	09:00	2014-11-04	14:00	7
03-1507	30	2	2014-11-13	20:30	2014-11-13	19:00	2014-11-08	02:00	5
03-1508	17	2	2014-11-25	09:50	2014-11-25	09:50	2014-11-21	14:00	4
03-1509	45	2	2014-11-25	13:30	2014-11-25	11:30	2014-11-22	14:00	3
03-1510	15	2	2014-11-27	08:20	2014-11-27	01:30	2014-11-20	06:00	7
03-1511	15	1	2014-11-30	14:30	2014-11-30	14:30	2014-11-25	15:00	5
03-1512	44	2	2014-12-03	11:00	2014-12-03	10:00	2014-11-27	02:00	6
03-1513	26	1	2014-12-03	14:45	2014-12-03	14:45	2014-11-30	08:00	3
03-1514	30	2	2014-12-18	10:00	2014-12-18	10:00	2014-12-13	15:00	5
03-1515	27	1	2015-01-08	08:00	2015-01-08	07:00	2015-01-02	16:00	6
03-1516	26	2	2015-01-08	11:00	2015-01-08	08:00	2015-01-02	08:00	6
03-1517	16	1	2015-01-21	12:30	2015-01-21	11:30	2015-01-15	07:00	6
03-1518	18	1	2015-02-02	09:30	2015-02-02	06:30	2015-01-29	18:00	4
03-1519	36	1	2015-02-05	15:45	2015-02-05	12:45	2015-01-31		5

## Sheet: EVO
StudyNo	StudyDay	StartDate	TimeOfDate	Shock episodes	FaceOedema	PeripheralOedema	CRTOver2s	NeuNormal	AbNormalSpec	Convulsive	Restlessness	Tenderness	Ascites	LiveSize	ResDistress	PleuralEffusion	EffusionAt	RalesCrakles	Bleeding	SevereBleeding	Bruising	Petechiae	GumNose	HemaMela	Hematuria	OtherBleeding	entry
03-1001	1	2014-09-08	10:40																		FALSE	FALSE	FALSE	FALSE	FALSE		2
03-1001	2	2014-09-09	08:00	2	2	2	2	1		2	2	1	1	2	2	1	Right	2	1	2	TRUE	FALSE	FALSE	FALSE	FALSE		2
03-1001	3	2014-09-10	08:00	1	2	2	2	1		2	2	2	1	2	1	1	Both side	2	1	2	TRUE	FALSE	FALSE	FALSE	FALSE		2
03-1001	4	2014-09-11	07:45		1	1	2	1		2	2	1	1	2	1	1	Both side	2	2	2	TRUE	FALSE	FALSE	FALSE	FALSE		2
03-1001	5	2014-09-12			2	2	2	1		2	2	1	1	2	1	1	Both side	2	2	2	TRUE	FALSE	FALSE	FALSE	FALSE		2
03-1002	1	2014-09-09	12:00																		FALSE	FALSE	FALSE	FALSE	FALSE		2
03-1002	2	2014-09-10	10:30		2	2	1	1		2	2	1	2	0	2	2		2	2	2	FALSE	FALSE	FALSE	FALSE	FALSE		2
03-1002	3	2014-09-11	10:00		2	2	2	1		2	2	1	2	0	2	2		2	2	2	FALSE	FALSE	FALSE	FALSE	FALSE		2
03-1002	4	2014-09-12	08:00		2	2	2	1		2	2	1	2	0	2	2		2	2	2	FALSE	FALSE	FALSE	FALSE	FALSE		2
03-1003	1	2014-09-10	10:00																		FALSE	FALSE	FALSE	FALSE	FALSE		2
03-1003	2	2014-09-11		1	2	2	2	1		2	2	1	2	1	2	1	Right	2	2	2	TRUE	FALSE	FALSE	FALSE	FALSE		2
03-1003	3	2014-09-12	08:00		2	2	2	1		2	2	1	1	1	2	1	Right	2	2	2	TRUE	FALSE	FALSE	FALSE	FALSE		2
03-1004	1	2014-09-12	10:30																		FALSE	FALSE	FALSE	FALSE	FALSE		2
03-1004	2	2014-09-13	10:00	1	2	2	2	1		2	2	1	1	2	2	1	Right	2	1	2	TRUE	FALSE	FALSE	FALSE	FALSE		2
03-1004	3	2014-09-14	09:00		2	2	2	1		2	2	1	1	1	2	1	Both side	2	1	2	TRUE	FALSE	FALSE	FALSE	FALSE		2
03-1004	4	2014-09-15	08:00		2	2	2	1		2	2	1	1	1	2	1	Both side	2	2	2	TRUE	FALSE	FALSE	FALSE	FALSE		2
03-1005	1	2014-09-15																			FALSE	FALSE	FALSE	FALSE	FALSE		2
03-1005	2	2014-09-16	08:00	1	2	2	2	1		2	2	1	2	3	2	1	Right	2	1	2	TRUE	FALSE	FALSE	FALSE	FALSE		2
03-1005	3	2014-09-17	08:00		2	2	2	1		2	2	1	2	2	2	1	Right	2	1	2	TRUE	FALSE	FALSE	FALSE	FALSE		2
03-1005	4	2014-09-18	08:00		2	2	2	1		2	2	1	2		2	1	Right	2	2	2	TRUE	FALSE	FALSE	FALSE	FALSE		2
03-1006	1	2014-09-16	09:00																		FALSE	FALSE	FALSE	FALSE	FALSE		2
03-1006	2	2014-09-17	07:30	1	1	1		1		2	2	1	1	2	2	1	Right	2	2	2	TRUE	FALSE	FALSE	FALSE	FALSE		2
03-1006	3	2014-09-18	08:00		2	2	2	1		2	2	1	1	2	2	1	Right	2	2	2	FALSE	FALSE	FALSE	FALSE	FALSE		2
03-1006	4	2014-09-19	08:00		2	2	2	1		2	2	1	1	2	2	1	Right	2	2	2	FALSE	FALSE	FALSE	FALSE	FALSE		2
03-1007	1	2014-09-17	10:30																		FALSE	FALSE	FALSE	FALSE	FALSE		2
03-1007	2	2014-09-18		1	2	2	2	1		2	2	1	2	2	2	2		2	2	2	FALSE	FALSE	FALSE	FALSE	FALSE		2
03-1007	3	2014-09-19	08:00		2	2	2	1		2	2	1	2	2	2	2		2	2		FALSE	FALSE	FALSE	FALSE	FALSE		2
03-1008	1	2014-09-22	09:30																		FALSE	FALSE	FALSE	FALSE	FALSE		2
03-1008	2	2014-09-23	08:00	1	1	2	2	1		2	2	1	1	2	1	1	Both side	2	1	2	TRUE	FALSE	FALSE	FALSE	FALSE		2
03-1008	3	2014-09-24	08:00		2	2	2	1		2	2	1	2	2	2	1	Both side	2	1	2	TRUE	FALSE	FALSE	FALSE	FALSE		2
03-1008	4	2014-09-25	08:00		2	2	2	1		2	2	1	2	2	2	1	Right	2	1	2	TRUE	FALSE	FALSE	FALSE	FALSE		2
03-1009	1	2014-09-22	20:20																		FALSE	FALSE	FALSE	FALSE	FALSE		2
03-1009	2	2014-09-23	07:00	1	2	2	2	1		2	2	1	2	3	2	1	Both side	2	1	2	TRUE	FALSE	FALSE	FALSE	FALSE		2
03-1009	3	2014-09-24	08:00		2	2	2	1		2	2	1	2	3	2	1	Right	2	2	2	TRUE	FALSE	FALSE	FALSE	FALSE		2
03-1009	4	2014-09-25	08:00		2	2	2	1		2	2	1	2	2	2	1	Right	2	1	2	TRUE	FALSE	FALSE	FALSE	FALSE	XUẤT HUYẾT ÂM ĐẠO	2
03-1009	5	2014-09-26	08:00		2	2	2	1		2	2	1	2	0	2	2		2	1	2	TRUE	FALSE	FALSE	FALSE	FALSE		2
03-1010	1	2014-09-22	23:45																		FALSE	FALSE	FALSE	FALSE	FALSE		2
03-1010	2	2014-09-23	08:00	1	2	2	2	1		2	2	1	2	0	2	1	Right	2	1	2	TRUE	FALSE	FALSE	FALSE	FALSE		2
03-1010	3	2014-09-24	08:00	2	2	2	2	1		2	2	1	2	0	2	1	Right	2	1	2	TRUE	FALSE	FALSE	FALSE	FALSE		2
03-1010	4	2014-09-25	08:00		2	2	2	1		2	2	1	2	0	2	2		2	1	2	TRUE	FALSE	FALSE	FALSE	FALSE		2
03-1011	1	2014-09-26	09:00																		FALSE	FALSE	FALSE	FALSE	FALSE		2
03-1011	2	2014-09-27	06:00	1	2	2	2	1		2	2	1	2	3	2	1	Both side	2	1	2	TRUE	FALSE	FALSE	FALSE	FALSE		2
03-1011	3	2014-09-28	06:00		2	2	2	1		2	2	1	2	0	2	2		2	1	2	TRUE	FALSE	FALSE	FALSE	FALSE		2
03-1012	1	2014-09-27	12:20																		FALSE	FALSE	FALSE	FALSE	FALSE		2
03-1012	2	2014-09-28	06:00		2	2	2	1		2	2	1	2	0	2	2		2	2	2	FALSE	FALSE	FALSE	FALSE	FALSE		2
03-1012	3	2014-09-29			2	2	2	1		2	2	1	2	0	2	2		2	2	2	FALSE	FALSE	FALSE	FALSE	FALSE		2
03-1012	4	2014-09-30	09:00		2	2	2	1		2	2	1	2	0	2	2		2	2	2	FALSE	FALSE	FALSE	FALSE	FALSE		2
03-1012	5	2014-10-01	10:00		2	2	2	1		2	2	1	2	0	2	2		2	2	2	FALSE	FALSE	FALSE	FALSE	FALSE		2
03-1013	1	2014-09-28	17:15																		FALSE	FALSE	FALSE	FALSE	FALSE		2
03-1013	2	2014-09-29	07:30	1	2	2	2	1		2	2	1	2	2	2	1	Both side	2	1	2	TRUE	FALSE	FALSE	FALSE	FALSE		2
03-1013	3	2014-09-30	07:00		2	2	2	1		2	2	1	2	1	2	1	Both side	2	2	2	TRUE	FALSE	FALSE	FALSE	FALSE		2
03-1013	4	2014-10-01	08:00		2	2	2	1		2	2	1	2	1	2	1	Both side	2	2	2	FALSE	FALSE	FALSE	FALSE	FALSE		2
03-1014	1	2014-10-01																			FALSE	FALSE	FALSE	FALSE	FALSE		2
03-1014	2	2014-10-02	08:00		2	2	2	1		2	2	1	2	1	2	2		2	1	2	FALSE	FALSE	FALSE	FALSE	FALSE	RA HUYẾT ÂM ĐẠO ÍT	2
03-1014	3	2014-10-03	08:00		2	2	2	1		2	2	1	2		2	1	Right	2	1	2	FALSE	FALSE	FALSE	FALSE	FALSE	RA HUYẾT ÂM ĐẠO ÍT	2
03-1015	1	2014-10-02	08:30																		FALSE	FALSE	FALSE	FALSE	FALSE		2
03-1015	2	2014-10-03	08:00	2	2	2	2	1		2	2	1	2	1	2	1	Both side	2	1	2	TRUE	FALSE	FALSE	FALSE	FALSE		2
03-1015	3	2014-10-04	06:00		2	2	2	1		2	2	1	1	1	2	1	Both side	2	1	2	TRUE	FALSE	FALSE	FALSE	FALSE		2
03-1015	4	2014-10-05	06:00		2	2	2	1		2	2	1	1	1	2	1	Both side	2	1	2	TRUE	FALSE	FALSE	FALSE	FALSE		2
03-1016	1	2014-10-02	14:00																		FALSE	FALSE	FALSE	FALSE	FALSE		2
03-1016	2	2014-10-03	08:00	2	2	2	2	1		2	2	1	2	4	2	1	Both side	2	1	2	TRUE	FALSE	FALSE	FALSE	FALSE		2
03-1016	3	2014-10-04	06:00		2	2	2	1		2	2	1	1	1	2	1	Both side	2	2	2	FALSE	FALSE	FALSE	FALSE	FALSE		2
03-1016	4	2014-10-05	06:00		2	2	2	1		2	2	1	1	1	2	1	Both side	2	2	2	FALSE	FALSE	FALSE	FALSE	FALSE		2
03-1017	1	2014-10-02	17:00																		FALSE	FALSE	FALSE	FALSE	FALSE		2
03-1017	2	2014-10-03	07:30	1	2	2	2	1		2	2	1	2	1	2	1	Both side	2	1	2	TRUE	FALSE	FALSE	FALSE	FALSE		2
03-1017	3	2014-10-04	06:00		2	2	2	1		2	2	1	2	1	2	1	Both side	2	2	2	FALSE	FALSE	FALSE	FALSE	FALSE		2
03-1017	4	2014-10-05	06:00		2	2	2	1		2	2	1	1	1	2	1	Both side	2	2	2	FALSE	FALSE	FALSE	FALSE	FALSE		2
03-1018	1	2014-10-03	11:45																		FALSE	FALSE	FALSE	FALSE	FALSE		2
03-1018	2	2014-10-04		1	2	2	2	1		2	2	1	2		2	2		2	1	2	TRUE	FALSE	FALSE	FALSE	FALSE		2
03-1018	3	2014-10-05	06:00		2	2	2	1		2	2	1	2		2	1	Right	2	2	2	FALSE	FALSE	FALSE	FALSE	FALSE		2
03-1019	1	2014-10-04	16:00																		FALSE	FALSE	FALSE	FALSE	FALSE		2
03-1019	2	2014-10-05	07:00	2	2	2	2	1		2	2	1	1	4	2	1	Right	2	1	2	TRUE	FALSE	FALSE	FALSE	FALSE	HEMATOME KHUỶU TAY( P)	2
03-1019	3	2014-10-06	08:00		2	2	2	1		2	2	1	1	3	2	1	Right	2	1	2	TRUE	FALSE	FALSE	FALSE	FALSE	HEMATOME KHUỶU TAY (P)	2
03-1019	4	2014-10-07	08:00		2	2	2	1		2	2	1	1	0	2	1	Right	2	1	2	TRUE	FALSE	FALSE	FALSE	FALSE	HEMATOME KHUỶU TAY (P)	2
03-1019	5	2014-10-08	08:00		2	2	2	1		2	2	1	1	0	2	2		2	1	2	TRUE	FALSE	FALSE	FALSE	FALSE	HEMATOME KHUỶU TAY (P)	2
03-1020	1	2014-10-05	10:30																		FALSE	FALSE	FALSE	FALSE	FALSE		2
03-1020	2	2014-10-06	08:00	2	2	2	2	1		2	2	1	1	4	2	1	Right	2	1	2	TRUE	FALSE	FALSE	FALSE	FALSE		2
03-1020	3	2014-10-07	07:00		2	2	2	1		2	2	1	1	4	1	1	Both side	2	1	2	TRUE	FALSE	FALSE	FALSE	FALSE		2
03-1020	4	2014-10-08	08:00		2	2	2	1		2	2	1	1	4	1	1	Both side	2	1	2	TRUE	FALSE	FALSE	FALSE	FALSE		2
03-1020	5	2014-10-09	07:00		2	2	2	1		2	2	1	1	2	1	1	Both side	2	1	2	TRUE	FALSE	FALSE	FALSE	FALSE		2
03-1021	1	2014-10-06	14:00																		FALSE	FALSE	FALSE	FALSE	FALSE		2
03-1021	2	2014-10-07	07:00	1	2	2	2	1		2	2	1	2	2	2	1	Right	2	2	2	FALSE	FALSE	FALSE	FALSE	FALSE		2
03-1021	3	2014-10-08	08:00		2	2	2	1		2	2	1	2	1	2	1	Right	2	2	2	FALSE	FALSE	FALSE	FALSE	FALSE		2
03-1021	4	2014-10-09	07:00		2	2	2	1		2	2	1	2	0	2	1	Right	2	2	2	FALSE	FALSE	FALSE	FALSE	FALSE		2
03-1022	1	2014-10-06	16:00																		FALSE	FALSE	FALSE	FALSE	FALSE		2
03-1022	2	2014-10-07	08:00	1	2	2	2	1		2	2	1	2	2	2	1	Right	2	1	2	TRUE	FALSE	FALSE	FALSE	FALSE		2
03-1022	3	2014-10-08	08:00		2	2	2	1		2	2	1	2	1	2	1	Right	2	1	2	TRUE	FALSE	FALSE	FALSE	FALSE		2
03-1022	4	2014-10-09	08:00		2	2	2	1		2	2	1	2	0	2	2		2	1	2	TRUE	FALSE	FALSE	FALSE	FALSE		2
03-1023	1	2014-10-08	10:20																		FALSE	FALSE	FALSE	FALSE	FALSE		2
03-1023	2	2014-10-09	08:00		2	2	2	1		2	2	1	2	2	2	2		2	2	2	FALSE	FALSE	FALSE	FALSE	FALSE		2
03-1023	3	2014-10-10	08:00		2	2	2	1		2	2	1	2	1	2	1	right	2	2	2	FALSE	FALSE	FALSE	FALSE	FALSE		2
03-1023	4	2014-10-11	07:00		2	2	2	1		2	2	1	2	0	2	2		2	2	2	FALSE	FALSE	FALSE	FALSE	FALSE		2
03-1024	1	2014-10-08	14:50																		FALSE	FALSE	FALSE	FALSE	FALSE		2
03-1024	2	2014-10-09	08:00		2	2	2	1		2	2	1	2	0	2	2		2	1	2	TRUE	FALSE	FALSE	FALSE	FALSE		2
03-1025	1	2014-10-09	19:40																		FALSE	FALSE	FALSE	FALSE	FALSE		2
03-1025	2	2014-10-10	08:00		2	2	2	1		2	2	1	2	0	2	2		2	1	2	TRUE	FALSE	FALSE	FALSE	FALSE		2
03-1025	3	2014-10-11	07:00		2	2	2	1		2	2	1	2	0	2	2		2	1	2	TRUE	FALSE	FALSE	FALSE	FALSE		2
03-1026	1	2014-10-11	16:10																		FALSE	FALSE	FALSE	FALSE	FALSE		2
03-1026	2	2014-10-12	08:00		2	2	2	1		2	2	1	2	0	2	2		2	2	2	FALSE	FALSE	FALSE	FALSE	FALSE		2
03-1026	3	2014-10-13	08:00		2	2	2	1		2	2	1	2	0	2	2		2	2	2	FALSE	FALSE	FALSE	FALSE	FALSE		2
03-1026	4	2014-10-14			2	2	2	1		2	2	1	2	0	2	2		2	1	2	TRUE	FALSE	FALSE	FALSE	FALSE		1
03-1027	1	2014-10-12	08:20																		FALSE	FALSE	FALSE	FALSE	FALSE		2
03-1027	2	2014-10-13	07:00	1	2	2	2	1		2	2	1	2	2	2	2		2	2	2	FALSE	FALSE	FALSE	FALSE	FALSE		2
03-1027	3	2014-10-14	07:00		2	2	2	1		2	2	1	2	2	2	2		2	2	2	FALSE	FALSE	FALSE	FALSE	FALSE		2
03-1028	1	2014-10-13	21:30																		FALSE	FALSE	FALSE	FALSE	FALSE		2
03-1028	2	2014-10-14	08:00		2	2	2	1		2	2	1	2	1	2	2		2	1	2	TRUE	FALSE	FALSE	FALSE	FALSE		2
03-1028	3	2014-10-15	08:00		2	2	2	1		2	2	1	2	0	2	2		2	1	2	TRUE	FALSE	FALSE	FALSE	FALSE		2
03-1029	1	2014-10-14	01:20																		FALSE	FALSE	FALSE	FALSE	FALSE		2
03-1029	2	2014-10-15	22:30	2	1	2	2	1		2	2	1	2	2	2	1	Right	2	1	2	TRUE	FALSE	FALSE	FALSE	FALSE		2
03-1029	3	2014-10-16	08:00	1	2	2	2	1		2	2	1	1	2	1	1	Both side	2	1	2	TRUE	FALSE	FALSE	FALSE	FALSE		2
03-1029	4	2014-10-17	08:00		2	2	2	1		2	2	1	2	2	1	1	Both side	2	1	2	TRUE	FALSE	FALSE	FALSE	FALSE		2
03-1029	5	2014-10-18	08:00		2	2	2	1		2	2	1	2	0	2	2		2	1	2	TRUE	FALSE	FALSE	FALSE	FALSE		2
03-1030	1	2014-10-14	19:30																		FALSE	FALSE	FALSE	FALSE	FALSE		2
03-1030	2	2014-10-15	08:00	1	2	2	2	1		2	2	1	2	4	2	1	Right	2	1	2	TRUE	FALSE	FALSE	FALSE	FALSE		2
03-1030	3	2014-10-16	08:00		2	2	2	1		2	2	1	2	2	2	1	Right	2	1	2	TRUE	FALSE	FALSE	FALSE	FALSE		2
03-1030	4	2014-10-17	08:00		2	2	2	1		2	2	1	2		2	2		2	1	2	TRUE	FALSE	FALSE	FALSE	FALSE		2
03-1031	1	2014-10-15	17:50																		FALSE	FALSE	FALSE	FALSE	FALSE		2
03-1031	2	2014-10-16	05:30	2	2	2	1	1		2	2	1	1	3	1	1	Right	2	1	2	TRUE	FALSE	FALSE	FALSE	FALSE		2
03-1031	3	2014-10-17	08:00	2	1	1	2	1		2	2	1	1	4	1	1	Both side	2	1	2	TRUE	FALSE	FALSE	FALSE	FALSE	XẺ TỈNH MẠCH NỀN TAY (T)	2
03-1031	4	2014-10-18	08:00		1	1	2	1		2	2	1	1	3	1	1	Both side	2	1	2	TRUE	FALSE	FALSE	FALSE	FALSE	CHẢY MÁU NƠI XẺ TỈNH MẠCH NỀN CÁNH TAY(T)	2
03-1031	5	2014-10-19	07:00		1	2	2	1		2	2	1	1	3	1	1	Both side	2	1	2	TRUE	FALSE	FALSE	FALSE	FALSE	RỈ ÍT MÁU NƠI XẺ TỈNH MACH NỀN TAY (T)	2
03-1032	1	2014-10-21	17:00																		FALSE	FALSE	FALSE	FALSE	FALSE		2
03-1032	2	2014-10-22	08:00	2	2	2	2	1		2	2	1	2	3	2	1	Right	2	1	2	TRUE	FALSE	FALSE	FALSE	FALSE		2
03-1032	3	2014-10-23	08:00		2	2	2	1		2	2	1	1	2	1	1	Right	2	1	2	TRUE	FALSE	FALSE	FALSE	FALSE		2
03-1032	4	2014-10-24	08:00		2	2	2	1		2	2	1	2	1	1	1	Right	2	1	2	TRUE	FALSE	FALSE	FALSE	FALSE		2
03-1032	5	2014-10-25	08:00		2	2	2	1		2	2	1	2	0	2	2		2	1	2	TRUE	FALSE	FALSE	FALSE	FALSE		2
03-1033	1	2014-10-28	15:40																		FALSE	FALSE	FALSE	FALSE	FALSE		2
03-1033	2	2014-10-29	08:00	1	2	2	2	1		2	2	1	2	4	2	1	Right	2	1	1	TRUE	FALSE	TRUE	FALSE	FALSE		2
03-1033	3	2014-10-30	08:00		2	2	2	1		2	2	1	2	3	2	1	Right	2	1	1	TRUE	FALSE	TRUE	FALSE	FALSE		2
03-1033	4	2014-10-31	08:00		2	2	2	1		2	2	1	2	3	2	1	Right	2	1	2	TRUE	FALSE	TRUE	FALSE	FALSE		2
03-1033	5	2014-11-01	07:00		2	2	2	1		2	2	1	2	2	2	1	Right	2	1	2	TRUE	FALSE	TRUE	FALSE	FALSE		2
03-1034	1	2014-11-04	08:00																		FALSE	FALSE	FALSE	FALSE	FALSE		2
03-1034	2	2014-11-05	07:30	2	2	2	2	1		2	2	1	2	2	2	1	Both side	2	1	2	TRUE	FALSE	FALSE	FALSE	FALSE		2
03-1034	3	2014-11-06	07:30		2	2	2	1		2	2	1	2	3	2	1	Right	2	1	2	TRUE	FALSE	FALSE	FALSE	FALSE		2
03-1034	4	2014-11-07	08:00		2	2	2	1		2	2	1	2	2	2	2		2	1	2	TRUE	FALSE	FALSE	FALSE	FALSE		2
03-1035	1	2014-11-07	08:00																		FALSE	FALSE	FALSE	FALSE	FALSE		2
03-1035	2	2014-11-08	07:30	1	2	2	2	1		2	2	1	2	0	2	2		2	1	2	TRUE	FALSE	FALSE	FALSE	FALSE	XUẤT HUYẾT ÂM ĐẠO	2
03-1035	3	2014-11-09	06:00		2	2	2	1		2	2	1	2	0	2	2		2	1	2	TRUE	FALSE	FALSE	FALSE	FALSE		2
03-1036	1	2014-11-11	09:00																		FALSE	FALSE	FALSE	FALSE	FALSE		2
03-1036	2	2014-11-12	08:00		2	2	2	1		2	2	1	2	0	2	1	Right	2	1	2	TRUE	FALSE	FALSE	FALSE	FALSE		2
03-1036	3	2014-11-13	08:00		2	2	2	1		2	2	1	2	0	2	2		2	1	2	TRUE	FALSE	FALSE	FALSE	FALSE		2
03-1037	1	2014-11-14	08:30																		FALSE	FALSE	FALSE	FALSE	FALSE		2
03-1037	2	2014-11-15	17:00	1	1	2	2	1		2	2	1	1	2	2	1	Right	2	1	2	TRUE	FALSE	FALSE	FALSE	FALSE		2
03-1037	3	2014-11-16	07:00		2	2	2	1		2	2	1	2	2	2	2		2	1	2	TRUE	FALSE	FALSE	FALSE	FALSE		2
03-1037	4	2014-11-17	08:00		2	2	2	1		2	2	1	2	0	2	2		2	1	2	TRUE	FALSE	FALSE	FALSE	FALSE		2
03-1037	5	2014-11-18	08:00		2	2	2	1		2	2	1	2	0	2	2		2	1	2	TRUE	FALSE	FALSE	FALSE	FALSE		2
03-1038	1	2014-11-14	15:10																		FALSE	FALSE	FALSE	FALSE	FALSE		2
03-1038	2	2014-11-15	06:00	1	2	2	2	1		2	2	1	2	2	2	2		2	1	2	TRUE	FALSE	FALSE	FALSE	FALSE		2
03-1038	3	2014-11-16	07:00		2	2	2	1		2	2	1	2	0	2	2		2	1	2	TRUE	FALSE	FALSE	FALSE	FALSE		2
03-1038	4	2014-11-17	08:00		2	2	2	1		2	2	1	2	0	2	2		2	1	2	TRUE	FALSE	FALSE	FALSE	FALSE		2
03-1038	5	2014-11-18	08:00		2	2	2	1		2	2	1	2	0	2	2		2	1	2	TRUE	FALSE	FALSE	FALSE	FALSE		2
03-1039	1	2014-11-15	10:00																		FALSE	FALSE	FALSE	FALSE	FALSE		2
03-1039	2	2014-11-16	06:30		2	2	2	1		2	2	1	2	0	2	2		2	1	2	TRUE	FALSE	FALSE	FALSE	FALSE		2
03-1039	3	2014-11-17	08:00		2	2	2	1		2	2	1	2	0	2	2		2	1	2	TRUE	FALSE	FALSE	FALSE	FALSE		2
03-1040	1	2014-11-15	11:30																		FALSE	FALSE	FALSE	FALSE	FALSE		2
03-1040	2	2014-11-16	07:40	1	2	2	2	1		2	2	1	2	0	2	1	Both side	2	1	2	TRUE	FALSE	FALSE	FALSE	FALSE		2
03-1040	3	2014-11-17	08:00		2	2	2	1		2	2	1	2	0	2	2		2	1	2	TRUE	FALSE	FALSE	FALSE	FALSE		2
03-1041	1	2014-11-17	18:30																		FALSE	FALSE	FALSE	FALSE	FALSE		2
03-1041	2	2014-11-18	08:00		2	2	2	1		2	2	1	2	0	2	2		2	1	2	TRUE	FALSE	FALSE	FALSE	FALSE		2
03-1041	3	2014-11-19	08:00		2	2	2	1		2	2	1	2	0	2	2		2	1	2	TRUE	FALSE	FALSE	FALSE	FALSE		2
03-1042	1	2014-11-17	18:45																		FALSE	FALSE	FALSE	FALSE	FALSE		2
03-1042	2	2014-11-18	07:45	1	2	2	2	1		2	2	1	2	1	2	2		2	1	2	TRUE	FALSE	FALSE	FALSE	FALSE		2
03-1042	3	2014-11-19	07:00		2	2	2	1		2	2	1	2	0	2	2		2	1	2	TRUE	FALSE	FALSE	FALSE	FALSE		2
03-1042	4	2014-11-20	08:00		2	2	2	1		2	2	1	2	0	2	2		2	1	2	TRUE	FALSE	FALSE	FALSE	FALSE		2
03-1043	1	2014-11-18	00:00																		FALSE	FALSE	FALSE	FALSE	FALSE		2
03-1043	2	2014-11-19	07:30	1	2	2	2	1		2	2	1	2	2	2	2		2	1	2	TRUE	FALSE	FALSE	FALSE	FALSE		2
03-1043	3	2014-11-20	08:00		2	2	2	1		2	2	1	2	0	2	2		2	1	2	TRUE	FALSE	FALSE	FALSE	FALSE		2
03-1044	1	2014-11-18	21:40																		FALSE	FALSE	FALSE	FALSE	FALSE		2
03-1044	2	2014-11-19	08:00	2	2	2	2	1		2	2	1	2	2	2	2		2	1	2	TRUE	FALSE	FALSE	FALSE	FALSE		2
03-1044	3	2014-11-20	08:00	1	2	2	2	1		2	2	1	2	2	2	1	Both side	2	1	2	TRUE	FALSE	FALSE	FALSE	FALSE		2
03-1044	4	2014-11-21	08:00		2	2	2	1		2	2	1	2	1	2	1	Right	2	1	2	TRUE	FALSE	FALSE	FALSE	FALSE		2
03-1044	5	2014-11-22	07:00		2	2	2	1		2	2	1	2	0	2	2		2	1	2	TRUE	FALSE	FALSE	FALSE	FALSE		2
03-1045	1	2014-11-20	09:00																		FALSE	FALSE	FALSE	FALSE	FALSE		2
03-1045	2	2014-11-21	08:00		2	2	2	1		2	2	1	2	0	2	2		2	1	2	TRUE	FALSE	FALSE	FALSE	FALSE		2
03-1045	3	2014-11-22	06:00		2	2	2	1		2	2	1	2	0	2	2		2	1	2	TRUE	FALSE	FALSE	FALSE	FALSE		2
03-1046	1	2014-11-22	07:45																		FALSE	FALSE	FALSE	FALSE	FALSE		2
03-1046	2	2014-11-23	06:00	1	2	2	2	1		2	2	1	2	0	2	1	Right	2	1	2	TRUE	FALSE	FALSE	FALSE	FALSE		2
03-1046	3	2014-11-24	07:00		2	2	2	1		2	2	1	2	0	2	1	Right	2	1	2	TRUE	FALSE	FALSE	FALSE	FALSE		2
03-1047	1	2014-11-27	08:30																		FALSE	FALSE	FALSE	FALSE	FALSE		2
03-1047	2	2014-11-28	08:45	1	2	2	2	1		2	2	1	2	3	2	1	Right	2	1	2	TRUE	FALSE	FALSE	FALSE	FALSE		2
03-1047	3	2014-11-29	08:00		2	2	2	1		2	2	1	2	2	2	1	Right	2	1	2	TRUE	FALSE	FALSE	FALSE	FALSE		2
03-1047	4	2014-11-30	06:00		2	2	2	1		2	2	1	2	2	2	1	Right	2	1	2	TRUE	FALSE	FALSE	FALSE	FALSE		2
03-1048	1	2014-11-27	12:00																		FALSE	FALSE	FALSE	FALSE	FALSE		2
03-1048	2	2014-11-28	08:00	1	2	2	2	1		2	2	1	2	0	2	1	Right	2	1	2	TRUE	FALSE	FALSE	FALSE	FALSE		2
03-1048	3	2014-11-29	07:00		2	2	2	1		2	2	1	2	0	2	1	Right	2	1	2	TRUE	FALSE	FALSE	FALSE	FALSE		2
03-1048	4	2014-11-30	07:00		2	2	2	1		2	2	1	2	0	2	1	Right	2	1	2	TRUE	FALSE	FALSE	FALSE	FALSE		2
03-1049	1	2014-12-02	10:00																		FALSE	FALSE	FALSE	FALSE	FALSE		2
03-1049	2	2014-12-03	08:00	1	2	2	2	1		2	2	1	2	1	2	1	Right	2	1	2	TRUE	FALSE	FALSE	FALSE	FALSE		2
03-1049	3	2014-12-04	08:00		2	2	2	1		2	2	1	2	0	2	2		2	1	2	TRUE	FALSE	FALSE	FALSE	FALSE		2
03-1050	1	2014-12-04	15:30																		FALSE	FALSE	FALSE	FALSE	FALSE		2
03-1050	2	2014-12-05	08:20	3	2	2	1	1		2	2	1	1	1	2	1	Right	2	1	2	TRUE	FALSE	TRUE	FALSE	FALSE		2
03-1050	3	2014-12-06	07:00		2	2	2	1		2	2	1	1	2	1	1	Right	2	1	2	TRUE	FALSE	FALSE	FALSE	FALSE		2
03-1050	4	2014-12-07	08:00		2	2	2	1		2	2	1	1	0	1	1	Right	2	1	2	TRUE	FALSE	FALSE	FALSE	FALSE		2
03-1050	5	2014-12-08	09:00		2	2	2	1		2	2	1	2	0	2	2		2	1	2	TRUE	FALSE	FALSE	FALSE	FALSE		2
03-1051	1	2014-12-05	18:40																		FALSE	FALSE	FALSE	FALSE	FALSE		2
03-1051	2	2014-12-06	07:00	1	2	2	2	1		2	2	1	2	3	2	2		2	1	2	TRUE	FALSE	FALSE	FALSE	FALSE		2
03-1051	3	2014-12-07	07:00		2	2	2	1		2	2	1	2	2	2	2		2	1	2	TRUE	FALSE	FALSE	FALSE	FALSE		2
03-1051	4	2014-12-08	08:00		2	2	2	1		2	2	1	2	2	2	2		2	1	2	TRUE	FALSE	FALSE	FALSE	FALSE		2
03-1052	1	2014-12-07	08:30																		FALSE	FALSE	FALSE	FALSE	FALSE		2
03-1052	2	2014-12-08	08:40	1	2	2	2	1		2	2	1	1	3	2	1	Right	2	1	2	TRUE	FALSE	FALSE	FALSE	FALSE		2
03-1052	3	2014-12-09	08:00		1	2	2	1		2	2	1	1	3	1	1	Right	2	1	2	TRUE	FALSE	FALSE	FALSE	FALSE		2
03-1052	4	2014-12-10	08:00		2	2	2	1		2	2	1	1	3	2	1	Right	2	1	2	TRUE	FALSE	FALSE	FALSE	FALSE		2
03-1053	1	2014-12-08	08:45																		FALSE	FALSE	FALSE	FALSE	FALSE		2
03-1053	2	2014-12-09	07:35	3	2	2	2	1		2	2	1	1	4	1	1	Both side	2	1	1	TRUE	FALSE	FALSE	FALSE	FALSE	VỊ TRÍ XẺ TỈNH MẠCH NỀN ĐẶT CVC	2
03-1053	3	2014-12-10	08:20	1	2	2	2	1		2	2	1	1	4	1	1	Both side	2	1	1	TRUE	FALSE	FALSE	FALSE	FALSE		2
03-1053	4	2014-12-11	08:30		2	2	2	1		2	2	1	1	3	1	1	Both side	2	1	1	TRUE	FALSE	FALSE	FALSE	FALSE		2
03-1053	5	2014-12-12	08:00		2	2	2	1		2	2	1	1	3	1	1	Both side	2	1	2	TRUE	FALSE	FALSE	FALSE	FALSE		2
03-1054	1	2014-12-09	15:30																		FALSE	FALSE	FALSE	FALSE	FALSE		2
03-1054	2	2014-12-10	08:00		2	2	2	1		2	2	1	2	2	2	2		2	2	2	FALSE	FALSE	FALSE	FALSE	FALSE		2
03-1054	3	2014-12-11	08:00		2	2	2	1		2	2	1	2	0	2	2		2	2	2	FALSE	FALSE	FALSE	FALSE	FALSE		2
03-1055	1	2014-12-09	18:20																		FALSE	FALSE	FALSE	FALSE	FALSE		2
03-1055	2	2014-12-10	08:00	1	2	2	2	1		2	2	1	2	3	2	1	Right	2	1	2	TRUE	FALSE	FALSE	FALSE	FALSE		2
03-1055	3	2014-12-11	08:00		2	2	2	1		2	2	1	2	2	2	1	Right	2	1	2	TRUE	FALSE	FALSE	FALSE	FALSE		2
03-1055	4	2014-12-12	07:30		2	2	2	1		2	2	1	2	2	2	1	Right	2	1	2	TRUE	FALSE	FALSE	FALSE	FALSE		2
03-1055	5	2014-12-13	06:00		2	2	2	1		2	2	1	2	0	2	2		2	1	2	TRUE	FALSE	FALSE	FALSE	FALSE		2
03-1056	1	2014-12-10	08:45																		FALSE	FALSE	FALSE	FALSE	FALSE		2
03-1056	2	2014-12-11	08:30	2	2	2	2	1		2	2	1	2	2	2	1	Right	2	1	2	TRUE	FALSE	FALSE	FALSE	FALSE		2
03-1056	3	2014-12-12	08:00		2	2	2	1		2	2	1	2	1	2	1	Both side	2	1	2	TRUE	FALSE	FALSE	FALSE	FALSE		2
03-1057	1	2014-12-12	12:00																		FALSE	FALSE	FALSE	FALSE	FALSE		2
03-1057	2	2014-12-13	06:00	2	2	2	2	1		2	2	1	2	2	2	2		2	1	2	TRUE	FALSE	FALSE	FALSE	FALSE		2
03-1057	3	2014-12-14	08:00		2	2	2	1		2	2	1	2	1	2	2		2	1	2	TRUE	FALSE	FALSE	FALSE	FALSE		2
03-1057	4	2014-12-15	08:00		2	2	2	1		2	2	1	2	0	2	2		2	1	2	TRUE	FALSE	FALSE	FALSE	FALSE		2
03-1057	5	2014-12-16	08:00		2	2	2	1		2	2	1	2	0	2	2		2	1	2	TRUE	FALSE	FALSE	FALSE	FALSE		2
03-1058	1	2014-12-15	08:00																		FALSE	FALSE	FALSE	FALSE	FALSE		2
03-1058	2	2014-12-16	08:00	1	2	2	2	1		2	2	1	2	1	2	1	Right	2	1	2	TRUE	FALSE	FALSE	FALSE	FALSE		2
03-1058	3	2014-12-17	08:00		2	2	2	1		2	2	1	2	0	2	2		2	1	2	TRUE	FALSE	FALSE	FALSE	FALSE		2
03-1059	1	2014-12-16	08:00																		FALSE	FALSE	FALSE	FALSE	FALSE		2
03-1059	2	2014-12-17	08:00	2	1	1	2	1		2	2	1	1		2	1	Both side	2	1	2	TRUE	FALSE	FALSE	FALSE	FALSE		2
03-1059	3	2014-12-18	08:00		2	2	2	1		2	2	1	1		2	1	Both side	2	1	2	TRUE	FALSE	FALSE	FALSE	FALSE		2
03-1059	4	2014-12-19	08:00		2	2	2	1		2	2	1	2		2	2		2	1	2	TRUE	FALSE	FALSE	FALSE	FALSE		2
03-1060	1	2014-12-16	12:55																		FALSE	FALSE	FALSE	FALSE	FALSE		2
03-1060	2	2014-12-17	08:00	1	1	2	2	1		2	2	1	1	2	2	1	Right	2	1	2	TRUE	FALSE	FALSE	FALSE	FALSE		2
03-1060	3	2014-12-18	08:00		2	2	2	1		2	2	1	2	1	2	2		2	1	2	TRUE	FALSE	FALSE	FALSE	FALSE		2
03-1060	4	2014-12-19	07:00		2	2	2	1		2	2	1	2	0	2	2		2	1	2	TRUE	FALSE	FALSE	FALSE	FALSE		2
03-1061	1	2014-12-22	08:40																		FALSE	FALSE	FALSE	FALSE	FALSE		2
03-1061	2	2014-12-23	08:00	1	2	2	2	1		2	2	1	1	3	2	1	Right	2	2	2	FALSE	FALSE	FALSE	FALSE	FALSE		2
03-1061	3	2014-12-24	08:00		2	2	2	1		2	2	1	1	3	2	1	Right	2	2	2	FALSE	FALSE	FALSE	FALSE	FALSE		2
03-1062	1	2014-12-22	16:40																		FALSE	FALSE	FALSE	FALSE	FALSE		2
03-1062	2	2014-12-23	08:10	3	2	2	2	1		2	2	1	1	3	1	1	Both side	2	1	2	TRUE	FALSE	FALSE	FALSE	FALSE		2
03-1062	3	2014-12-24	08:00		2	2	2	1		2	2	1	1	2	1	1	Both side	2	1	2	TRUE	FALSE	FALSE	FALSE	FALSE		2
03-1062	4	2014-12-25	08:00		2	2	2	1		2	2	1	1	2	1	1	Both side	2	1	2	TRUE	FALSE	FALSE	FALSE	FALSE		2
03-1062	5	2014-12-26	08:00		2	2	2	1		2	2	1	2	1	1	1	Both side	2	2	2	FALSE	FALSE	FALSE	FALSE	FALSE		2
03-1063	1	2014-12-26	19:45																		FALSE	FALSE	FALSE	FALSE	FALSE		2
03-1063	2	2014-12-27	08:30	1	2	2	2	1		2	2	1	2	0	2	2		2	1	2	TRUE	FALSE	FALSE	FALSE	FALSE		2
03-1063	3	2014-12-28	08:30	1	2	2	2	1		2	2	1	2	0	2	2		2	1	2	TRUE	FALSE	FALSE	FALSE	FALSE		2
03-1063	4	2014-12-29	09:00		2	2	2	1		2	2	1	2	0	2	2		2	1	2	TRUE	FALSE	FALSE	FALSE	FALSE		2
03-1063	5	2014-12-30	08:00		2	2	2	1		2	2	1	2		2	2		2	2	2	FALSE	FALSE	FALSE	FALSE	FALSE		2
03-1064	1	2015-01-05	10:30																		FALSE	FALSE	FALSE	FALSE	FALSE		2
03-1064	2	2015-01-06	08:00		2	2	2	1		2	2	1	2	0	2	2		2	1	2	TRUE	FALSE	FALSE	FALSE	FALSE		2
03-1064	4	2015-01-07	08:00		2	2	2	1		2	2	1	2		2	2		2	1	2	TRUE	FALSE	FALSE	FALSE	FALSE		2
03-1065	1	2015-01-05	11:00																		FALSE	FALSE	FALSE	FALSE	FALSE		2
03-1065	2	2015-01-06	08:00	1	2	2	2	1		2	2	1	2	3	2	2		2	2	2	FALSE	FALSE	FALSE	FALSE	FALSE		2
03-1065	3	2015-01-07	07:30		2	2	2	1		2	2	1	2	3	2	2		2	2	2	FALSE	FALSE	FALSE	FALSE	FALSE		2
03-1066	1	2015-01-05	19:30																		FALSE	FALSE	FALSE	FALSE	FALSE		2
03-1066	2	2015-01-06	07:00	1	2	2	1	1		2	2	1	2	0	2	2		2	1	1	TRUE	FALSE	FALSE	TRUE	FALSE		2
03-1066	3	2015-01-07	08:00		2	2	2	1		2	2	1	2	0	2	2		2	1	2	TRUE	FALSE	FALSE	FALSE	FALSE		2
03-1066	4	2015-01-08	08:00		2	2	2	1		2	2	1	2	0	2	2		2	1	2	TRUE	FALSE	FALSE	FALSE	FALSE		2
03-1067	1	2015-01-11	02:45																		FALSE	FALSE	FALSE	FALSE	FALSE		2
03-1067	2	2015-01-12	08:00	1	2	2	2	1		2	2	1	2	1	2	2		2	1	2	TRUE	FALSE	FALSE	FALSE	FALSE		2
03-1067	3	2015-01-13	08:00		2	2	2	1		2	2	1	2	0	2	2		2	1	2	TRUE	FALSE	FALSE	FALSE	FALSE		2
03-1068	1	2015-01-11	03:15																		FALSE	FALSE	FALSE	FALSE	FALSE		2
03-1068	2	2015-01-12	08:00	1	2	2	2	1		2	2	1	2	2	2	2		2	1	2	FALSE	TRUE	FALSE	FALSE	FALSE		2
03-1069	1	2015-01-12	00:00																		FALSE	FALSE	FALSE	FALSE	FALSE		2
03-1069	2	2015-01-13	07:40	2	2	2	2	1		2	1	2	1	4	1	1	Right	2	1	1	TRUE	TRUE	TRUE	FALSE	FALSE	VĨ TRÍ XẺ TỈNH MẠCH NỀN (P) ĐẶT CVC	2
03-1069	3	2015-01-14	07:30		2	2	2	1		2	2	1	1	4	1	1	Both side	2	1	2	TRUE	FALSE	FALSE	FALSE	FALSE		2
03-1069	4	2015-01-15	08:00		2	2	2	1		2	2	1	1	4	1	1	Both side	2	1	2	TRUE	FALSE	FALSE	FALSE	FALSE		2
03-1069	5	2015-01-16	08:00		2	2	2	1		2	2	1	2	0	2	1	Right	2	1	2	TRUE	FALSE	FALSE	FALSE	FALSE		2
03-1070	1	2015-01-12	11:30																		FALSE	FALSE	FALSE	FALSE	FALSE		2
03-1070	2	2015-01-13	08:00	1	2	2	2	1		2	2	1	2	2	2	2		2	1	2	TRUE	FALSE	FALSE	FALSE	FALSE		2
03-1070	3	2015-01-14	08:00		2	2	2	1		2	2	1	2	1	2	2		2	1	2	TRUE	FALSE	FALSE	FALSE	FALSE		2
03-1071	1	2015-01-17	21:00																		FALSE	FALSE	FALSE	FALSE	FALSE		2
03-1071	2	2015-01-18	07:15	1	2	2	2	1		2	2	1	2	0	2	2		2	1	2	TRUE	FALSE	FALSE	FALSE	FALSE		2
03-1071	3	2015-01-19	07:40	1	2	2	2	1		2	2	1	1	2	2	2		2	1	2	TRUE	FALSE	FALSE	FALSE	FALSE		2
03-1071	4	2015-01-20	08:00		2	2	2	1		2	2	1	2	0	2	2		2	1	2	TRUE	FALSE	FALSE	FALSE	FALSE		2
03-1072	1	2015-01-18	00:40																		FALSE	FALSE	FALSE	FALSE	FALSE		2
03-1072	2	2015-01-19	08:00	2	2	2	2	1		2	2	1	1	2	2	1	Both side	2	1	2	TRUE	FALSE	FALSE	FALSE	FALSE		2
03-1072	3	2015-01-20	08:00	1	2	2	2	1		2	2	1	2	0	2	2		2	1	2	TRUE	FALSE	FALSE	FALSE	FALSE		2
03-1073	1	2015-01-19	12:00																		FALSE	FALSE	FALSE	FALSE	FALSE		2
03-1073	2	2015-01-20	08:00	2	2	2	2	1		2	2	1	1	3	1	1	Both side	2	1	2	TRUE	FALSE	FALSE	FALSE	FALSE		2
03-1073	3	2015-01-21	08:00		2	2	2	1		2	2	1	1	2	1	1	Both side	2	1	2	TRUE	FALSE	FALSE	FALSE	FALSE		2
03-1073	4	2015-01-22	08:00		2	2	2	1		2	2	1	2	0	2	2		2	2	2	FALSE	FALSE	FALSE	FALSE	FALSE		2
03-1073	5	2015-01-23	08:00		2	2	2	1		2	2	1	2	0	2	2		2	2	2	FALSE	FALSE	FALSE	FALSE	FALSE		2
03-1074	1	2015-01-21	12:00																		FALSE	FALSE	FALSE	FALSE	FALSE		2
03-1074	2	2015-01-22	07:30	1	2	2	2	1		2	2	1	2	4	2	1	Right	2	1	2	TRUE	FALSE	FALSE	FALSE	FALSE		2
03-1074	3	2015-01-23	08:00		2	2	2	1		2	2	1	2	4	2	1	Right	2	1	2	TRUE	FALSE	FALSE	FALSE	FALSE		2
03-1074	4	2015-01-24	06:00		2	2	2	1		2	2	1	2	3	2	1	Right	2	1	2	TRUE	FALSE	FALSE	FALSE	FALSE		2
03-1074	5	2015-01-25	06:00		2	2	2	1		2	2	1	2	0	2	2		2	2	2	FALSE	FALSE	FALSE	FALSE	FALSE		2
03-1075	1	2015-01-22	09:45																		FALSE	FALSE	FALSE	FALSE	FALSE		2
03-1075	2	2015-01-23	08:00	2	2	2	2	1		2	2	1	2	2	2	1	Right	2	1	2	TRUE	FALSE	FALSE	FALSE	FALSE		2
03-1075	3	2015-01-24	06:00		2	2	2	1		2	2	1	2	2	2	1	Right	2	1	2	TRUE	FALSE	FALSE	FALSE	FALSE		2
03-1075	4	2015-01-25	07:30		2	2	2	1		2	2	1	2	0	2	2		2	2	2	FALSE	FALSE	FALSE	FALSE	FALSE		2
03-1075	5	2015-01-26	08:00		2	2	2	1		2	2	1	2	0	2	2		2	2	2	FALSE	FALSE	FALSE	FALSE	FALSE		2
03-1076	1	2015-01-26	14:00																		FALSE	FALSE	FALSE	FALSE	FALSE		2
03-1076	2	2015-01-27	08:00	2	2	2	1	1		2	2	1	1	3	2	1	Right	2	1	2	TRUE	FALSE	FALSE	FALSE	FALSE		2
03-1076	3	2015-01-28	08:00	1	2	2	2	1		2	2	2	1	3	1	1	Both side	2	1	1	TRUE	FALSE	FALSE	FALSE	FALSE	VỊ TRÍ XẺ TỈNH MẠCH NỀN ĐẶT CVC	2
03-1076	4	2015-01-29	08:00		2	2	2	1		2	2	1	1	2	1	1	Both side	2	1	2	TRUE	FALSE	FALSE	FALSE	FALSE		2
03-1076	5	2015-01-30	08:00		2	2	2	1		2	2	1	1	0	1	1	Both side	2	1	2	TRUE	FALSE	FALSE	FALSE	FALSE		2
03-1077	1	2015-01-27	08:00																		FALSE	FALSE	FALSE	FALSE	FALSE		2
03-1077	2	2015-01-28	08:00		2	2	2	1		2	2	1	2	0	2	2		2	2	2	FALSE	FALSE	FALSE	FALSE	FALSE		2
03-1078	1	2015-02-02	16:45																		FALSE	FALSE	FALSE	FALSE	FALSE		2
03-1078	2	2015-02-03	08:00	1	2	2	2	1		2	2	1	2	3	2	1	Right	2	1	2	TRUE	FALSE	FALSE	FALSE	FALSE		2
03-1078	3	2015-02-04	08:00		2	2	2	1		2	2	1	2	2	2	1	Right	2	1	2	TRUE	FALSE	FALSE	FALSE	FALSE		2
03-1078	4	2015-02-05	08:00		2	2	2	1		2	2	1	2	1	2	1	Right	2	1	2	TRUE	FALSE	FALSE	FALSE	FALSE		2
03-1079	1	2015-02-03	11:20																		FALSE	FALSE	FALSE	FALSE	FALSE		2
03-1079	2	2015-02-04	08:00	1	2	2	2	1		2	2	1	2	0	2	2		2	1	2	TRUE	FALSE	FALSE	FALSE	FALSE		2
03-1079	3	2015-02-05	08:00		2	2	2	1		2	2	1	2	0	2	2		2	1	2	TRUE	FALSE	FALSE	FALSE	FALSE		2
03-1079	4	2015-02-06	08:00		2	2	2	1		2	2	1	2	0	2	2		2	2	2	FALSE	FALSE	FALSE	FALSE	FALSE		2
03-1080	1	2015-02-26	08:45																		FALSE	FALSE	FALSE	FALSE	FALSE		2
03-1080	2	2015-02-27	08:00		2	2	2	1		2	2	1	2	2	2	2		2	2	2	FALSE	FALSE	FALSE	FALSE	FALSE		2
03-1080	3	2015-02-28	07:00		2	2	2	1		2	2	1	2		2	2		2	2	2	FALSE	FALSE	FALSE	FALSE	FALSE		2
03-1081	1	2015-02-27	17:40																		FALSE	FALSE	FALSE	FALSE	FALSE		2
03-1081	2	2015-02-28	08:00	1	2	2	2	1		2	2	1	2	2	2	1	Right	2	1	2	TRUE	FALSE	FALSE	FALSE	FALSE		2
03-1081	3	2015-03-01	06:00		2	2	2	1		2	2	1	2	0	2	2		2	1	2	TRUE	FALSE	FALSE	FALSE	FALSE		2
03-1081	4	2015-03-02	07:50		2	2	2	1		2	2	1	2	0	2	2		2	1	2	TRUE	FALSE	FALSE	FALSE	FALSE		2
03-1082	1	2015-03-05	00:00																		FALSE	FALSE	FALSE	FALSE	FALSE		2
03-1082	2	2015-03-06	08:00	1	2	2	2	1		2	2	1	2	0	2	2		2	2	2	FALSE	FALSE	FALSE	FALSE	FALSE		2
03-1082	3	2015-03-07	07:00		2	2	2	1		2	2	1	2	0	2	2		2	2	2	FALSE	FALSE	FALSE	FALSE	FALSE		2
03-1083	1	2015-03-05	22:15																		FALSE	FALSE	FALSE	FALSE	FALSE		2
03-1083	2	2015-03-06	08:00		2	2	2	1		2	2	1	2		2	2		2	2	2	FALSE	FALSE	FALSE	FALSE	FALSE		2
03-1083	3	2015-03-07	06:00		2	2	2	1		2	2	1	2		2	2		2	2	2	FALSE	FALSE	FALSE	FALSE	FALSE		2
03-1084	1	2015-03-06	05:15																		FALSE	FALSE	FALSE	FALSE	FALSE		2
03-1084	2	2015-03-07	19:00	2	2	2	2	1		2	2	1	2	4	2	1	Right	2	1	2	TRUE	FALSE	FALSE	FALSE	FALSE		2
03-1084	3	2015-03-08	08:00		2	2	2	1		2	2	1	2	4	2	1	Right	2	1	2	TRUE	FALSE	FALSE	FALSE	FALSE		2
03-1084	4	2015-03-09	08:15		2	2	2	1		2	2	1	2	4	2	1	Right	2	1	2	TRUE	FALSE	FALSE	FALSE	FALSE		2
03-1501	1	2014-09-16	10:30																		FALSE	FALSE	FALSE	FALSE	FALSE		2
03-1501	2	2014-09-17	08:00	2	1	1	2	1		2	1	1	1	4	1	1	Both side	2	1	2	TRUE	FALSE	FALSE	FALSE	FALSE	XUẤT HUYẾT DẠNG MẠNG Ở KHUYỦ KHÔNG TĂNG	2
03-1501	3	2014-09-18	08:00		1	1	2	1		2	2	1	1	5	1	1	Both side	2	1	2	TRUE	FALSE	FALSE	FALSE	FALSE	HEMATONE NƠI ĐẶT CVC	2
03-1501	4	2014-09-19	08:00		2	2	2	1		2	2	1	1	5	1	1	Right	2	1	2	TRUE	FALSE	FALSE	FALSE	FALSE	HEMATONE NOI ĐẶT CVC	2
03-1501	5	2014-09-20	08:00		2	2	2	1		2	2	1	2	4	2	1	Right	2	1	2	FALSE	FALSE	FALSE	FALSE	FALSE	HEMATONE NƠI ĐẶT CVC	2
03-1502	1	2014-09-26	15:40																		FALSE	FALSE	FALSE	FALSE	FALSE		2
03-1502	2	2014-09-27	11:45	1	1	2	2	1		2	2	1	1		1	1	Both side	2	1	2	TRUE	FALSE	FALSE	FALSE	FALSE	VAGINAL	2
03-1502	3	2014-09-28	08:00		1	2	2	1		2	2	1	1	4	1	1	Both side	2	1	2	TRUE	FALSE	FALSE	FALSE	FALSE		2
03-1502	4	2014-09-29	10:00		2	2	2	1		2	2	1	2	2	2	1	Right	2	1	2	TRUE	FALSE	FALSE	FALSE	FALSE		2
03-1503	1	2014-10-21	12:30																		FALSE	FALSE	FALSE	FALSE	FALSE		2
03-1503	2	2014-10-22	07:30	1	2	2	2	1		2	2	1	2	4	2	2		2	2	2	TRUE	FALSE	FALSE	FALSE	FALSE		2
03-1503	3	2014-10-23	07:30		2	2	2	1		2	2	1	2		2	2		2	1	2	TRUE	FALSE	FALSE	FALSE	FALSE		2
03-1503	4	2014-10-24	08:00		2	2	2	1		2	2	1	2		2	2		2	1	2	TRUE	FALSE	FALSE	FALSE	FALSE		2
03-1503	5	2014-10-25	08:00		2	2	2	1		2	2	1	2		2	2		2	1	2	TRUE	FALSE	FALSE	FALSE	FALSE		2
03-1504	1	2014-10-29	20:00																		FALSE	FALSE	FALSE	FALSE	FALSE		2
03-1504	2	2014-10-30	07:45	2	2	2	1	1		2	2	1	2	2	2	2		2	2	2	TRUE	FALSE	FALSE	FALSE	FALSE	TỬ BAN ĐIỂM	2
03-1504	3	2014-10-31	08:00		2	2	2	1		2	2	1	2	2	2	2		2	2	2	FALSE	FALSE	FALSE	FALSE	FALSE	TỬ BAN (+)	2
03-1505	1	2014-11-06	20:30																		FALSE	FALSE	FALSE	FALSE	FALSE		2
03-1505	2	2014-11-07	08:00		2	2	2	1		2	2	1	2	0	2	1	Right	2	1	2	TRUE	FALSE	FALSE	FALSE	FALSE		2
03-1505	3	2014-11-08	07:00		2	2	2	1		2	2	1	2		2	2		2	2	2	FALSE	FALSE	FALSE	FALSE	FALSE		2
03-1505	4	2014-11-09	07:00		2	2	2	1		2	2	1	2		2	2		2	2	2	FALSE	FALSE	FALSE	FALSE	FALSE		2
03-1505	5	2014-11-10	07:00		2	2	2	1		2	2	1	2		2	2		2	2	2	FALSE	FALSE	FALSE	FALSE	FALSE		2
03-1506	1	2014-11-11	19:00																		FALSE	FALSE	FALSE	FALSE	FALSE		2
03-1506	2	2014-11-12	08:00	1	2	2	2	1		2	2	1	2	4	2	2		2	1	2	TRUE	FALSE	FALSE	FALSE	FALSE		2
03-1506	3	2014-11-13	09:00		2	2	2	1		2	2	1	2	4	2	2		2	1	2	TRUE	FALSE	FALSE	FALSE	FALSE		2
03-1506	4	2014-11-14	08:00		1	2	2	1		2	2	1	2		2	2		2	1	2	TRUE	FALSE	FALSE	FALSE	FALSE		2
03-1506	5	2014-11-15	08:00		2	2	2	1		2	2	1	2		2	2		2	1	2	TRUE	FALSE	FALSE	FALSE	FALSE		2
03-1507	1	2014-11-13	21:00																		FALSE	FALSE	FALSE	FALSE	FALSE		2
03-1507	2	2014-11-14	08:00		2	2	2	1		2	2	1	2	1	2	1	Both side	2	1	2	FALSE	TRUE	FALSE	FALSE	FALSE		2
03-1507	3	2014-11-15	08:00		2	2	2	1		2	2	1	2		2	1	Both side	2	1	2	FALSE	FALSE	FALSE	FALSE	FALSE	TỬ BAN ĐIỂM	2
03-1508	1	2014-11-25	10:00																		FALSE	FALSE	FALSE	FALSE	FALSE		2
03-1508	2	2014-11-26	08:15	1	2	2	2	1		2	2	1	2	0	2	2		2	1	2	FALSE	FALSE	FALSE	FALSE	FALSE	TỬ BAN ĐIỂM, XUẤT HUYẾT ÂM ĐẠO	2
03-1508	3	2014-11-27	08:00		2	2	2	1		2	2	1	2	0	2	2		2	1	2	FALSE	FALSE	FALSE	FALSE	FALSE	XUẤT HUYẾT ÂM ĐẠO,TỬ BAN ĐIỂM	2
03-1509	1	2014-11-25	13:30																		FALSE	FALSE	FALSE	FALSE	FALSE		2
03-1509	2	2014-11-26	08:00		2	2	2	1		2	2	1	2		2	2		2	1	2	FALSE	FALSE	TRUE	FALSE	FALSE	RA HUYẾT ÂM ĐẠO	2
03-1509	3	2014-11-27	08:00		2	2	2	1		2	2	1	2		2	2		2	1	2	FALSE	FALSE	TRUE	FALSE	FALSE	RA HUYẾT ÂM ĐẠO	2
03-1509	4	2014-11-28	07:00		2	2	2	1		2	2	1	2		2	2		2	1	2	FALSE	FALSE	TRUE	FALSE	FALSE		2
03-1509	5	2014-11-29	08:00		2	2	2	1		2	2	1	2		2	2		2	1	2	FALSE	FALSE	TRUE	FALSE	FALSE		2
03-1510	1	2014-11-27	08:20																		FALSE	FALSE	FALSE	FALSE	FALSE		2
03-1510	2	2014-11-28	08:00	1	2	2	1	1		1	2	1	1		2	1	Both side	2	1	2	TRUE	FALSE	FALSE	FALSE	FALSE	CHẢY MÁU VỊ TRÍ ĐẶT CVP, HEMATON ĐÙI (P)+2 CỔ TAY+CATHETER LỌC MÁU	2
03-1510	3	2014-11-29	08:00	1	2	2	1	2	MÊ/ AN THẦN	2	2	1	1		1	1	Both side	2	1	2	FALSE	FALSE	FALSE	FALSE	FALSE	CHẢY MÁU ÍT VỊ TRÍ XẺ CVC	2
03-1510	4	2014-11-30	08:00		2	2	2	1		2	2	1	1		1	1	Both side	2	1	2	FALSE	FALSE	FALSE	FALSE	FALSE	MÁU RỈ RẢ Ở MIỆNG ÍT	2
03-1510	5	2014-12-01	08:00		2	1	2	1		2	2	1	1		2	2		2	1	2	TRUE	FALSE	FALSE	FALSE	FALSE	HEMATOME CỔ TAY 2 BÊN + CÁNH TAY (T), ĐÙI (T)	2
03-1511	1	2014-11-30	14:30																		FALSE	FALSE	FALSE	FALSE	FALSE		2
03-1511	2	2014-12-01	08:00	2	2	2	2	1		2	2	1	2	3	2	2		2	1	2	TRUE	FALSE	FALSE	FALSE	FALSE		2
03-1511	3	2014-12-02	08:00		2	2	2	1		2	2	1	2	0	2	2		2	1	2	TRUE	FALSE	FALSE	FALSE	FALSE	BAN HỒI PHỤC	2
03-1512	1	2014-12-03	11:00																		FALSE	FALSE	FALSE	FALSE	FALSE		2
03-1512	2	2014-12-04	08:00		2	2	2	1		2	2	1	2	0	2	2		2	2	2	FALSE	FALSE	FALSE	FALSE	FALSE	BAN HỒI PHỤC	2
03-1512	3	2014-12-05	08:00		2	2	2	1		2	2	1	2	0	2	2		2	2	2	FALSE	FALSE	FALSE	FALSE	FALSE	BAN HỒI PHỤC	2
03-1513	1	2014-12-03	14:45																		FALSE	FALSE	FALSE	FALSE	FALSE		2
03-1513	2	2014-12-04	08:00	1	2	2	2	1		2	2	1	1		2	1		2	1	2	FALSE	FALSE	TRUE	FALSE	FALSE	TỬ BAN (+)	2
03-1514	1	2014-12-18	10:00																		FALSE	FALSE	FALSE	FALSE	FALSE		2
03-1514	2	2014-12-19	12:00	1	2	2	1	1		2	1	1	1	2	2	1	Both side	2	1	2	TRUE	FALSE	FALSE	FALSE	FALSE	XUẤT HUYẾT ÂM ĐẠO	2
03-1514	3	2014-12-20	08:00	1	2	2	1	2	LƠ MƠ GCS:10Đ	2	2	1	1	0	2	2		2	1	2	FALSE	FALSE	FALSE	FALSE	FALSE	HEMATOMA 2 TAY	2
03-1514	4	2014-12-21	08:00	1	2	1	2	2	GCS=5Đ	2	2	1	1	0	1	2		2	1	2	FALSE	FALSE	FALSE	FALSE	FALSE	HEMATOMA 2 TAY TĂNG	2
03-1514	5	2014-12-22	08:00	1	1	1	2	2	GCS=6Đ	2	2	1	1	0	1	2		2	1	2	FALSE	FALSE	FALSE	FALSE	FALSE	HEMATOMA 2 TAY KHÔNG TĂNG THÊM	2
03-1515	1	2015-01-08	08:00																		FALSE	FALSE	FALSE	FALSE	FALSE		2
03-1515	2	2015-01-09	09:00		2	2	2	1		2	2	1	2	0	2	2		2	1	2	FALSE	FALSE	FALSE	FALSE	FALSE	HEMATOMA TAY (T)	2
03-1516	1	2015-01-08	11:00																		FALSE	FALSE	FALSE	FALSE	FALSE		2
03-1516	2	2015-01-09	08:00		2	2	2	1		2	2	1	2		2	2		2	2	2	FALSE	FALSE	FALSE	FALSE	FALSE		2
03-1517	1	2015-01-21	12:30																		FALSE	FALSE	FALSE	FALSE	FALSE		2
03-1517	2	2015-01-22	08:00	2	2	2	2	1		2	2	1	2	2	2	1	Both side	2	2	2	FALSE	FALSE	FALSE	FALSE	FALSE		2
03-1517	3	2015-01-23	08:00		2	2	2	1		2	2	1	2	0	2	1		2	2	2	FALSE	FALSE	FALSE	FALSE	FALSE		2
03-1518	1	2015-02-02	09:30																		FALSE	FALSE	FALSE	FALSE	FALSE		2
03-1518	2	2015-02-03	08:00	1	2	2	2	1		2	2	1	1	3	1	1	Right	2	1	2	TRUE	FALSE	FALSE	FALSE	FALSE		2
03-1518	3	2015-02-04	08:00		2	2	2	1		2	2	1	2		2	2		2	2	2	TRUE	FALSE	FALSE	FALSE	FALSE		2
03-1518	4	2015-02-05	08:00		2	2	2	1		2	2	1	2		2	2		2	2	2	FALSE	FALSE	FALSE	FALSE	FALSE		2
03-1519	1	2015-02-05	13:30																		FALSE	FALSE	FALSE	FALSE	FALSE		2
03-1519	2	2015-02-06	08:00	2	2	2	2	2	ĐANG DÙNG AN THẦN/ MÊ	2	2	1	1		1	1	Both side	2	1	2	TRUE	FALSE	FALSE	FALSE	FALSE	RỈ MÁU Ở MIỆNG: XUẤT HUYẾT TIÊU HÓA(DỊCH NÂU QUA SONDE DẠ DÀY)	2
03-1519	3	2015-02-07	08:00	1	2	2	2	2	NẰM YÊN/ AN THẦN	2	2	1	1	3	1	1	Both side	2	1	2	TRUE	FALSE	FALSE	FALSE	FALSE	CHẢY MÁU MIỆNG ÍT, DỊCH NÂU QUA SONDE DẠ DÀY	2
03-1519	4	2015-02-08	08:00	1	2	2	2	2	NẰM YÊN/ AN THẦN	2	2	1	1	2	1	1	right	2	1	2	TRUE	FALSE	FALSE	FALSE	FALSE		2
03-1519	5	2015-02-09	08:00	1	2	2	2					1				2		2	2		FALSE	FALSE	FALSE	FALSE	FALSE		2

## Sheet: SUM
StudyNo	X_RayPerformed	WorstDate	WorstTime	Normal12	PleuralEffusion12	PulmonaryEdema12	Pneumonia12	Cardiomegaly	other12	Descrie12	UltraPerformed	UssDate	UssTime	Normal13	ascites13	PleuralEffusion13	PleuralEffusion13Amount	Pericardial13	hepatomegaly13	GallBladder13	other13	Descrie13	HaveDengueShock	HaveBleeding	skin	gum	nose	GI	venepuncture	urinary	vaginal	otherSite	CNSInvolvement	Escore	Vscore	Mscore	DKScore	OrganInvolvement	RespiratoryDistress	OthInvolvement	OthInvolvementDes	FullRecovery	OutCode	DeathOrTransfer	DischargeDate	entry
03-1001	Yes	2014-09-11	16:35	FALSE	TRUE	FALSE	FALSE	FALSE	FALSE	LƯỢNG NHIỀU 2 BÊN	Yes	2014-09-10	09:42	FALSE	TRUE	TRUE	2	FALSE	FALSE	FALSE	FALSE	GAN TO 18,3 CM, LÁCH TO 12,9CM	Yes	No	FALSE	FALSE	FALSE	FALSE	FALSE	FALSE	FALSE		No					No	Yes	No		Yes				1
03-1002	No			FALSE	FALSE	FALSE	FALSE	FALSE	FALSE		No			FALSE	FALSE	FALSE		FALSE	FALSE	FALSE	FALSE		No	No	FALSE	FALSE	FALSE	FALSE	FALSE	FALSE	FALSE		No					No	No	No		Yes				1
03-1003	No			FALSE	FALSE	FALSE	FALSE	FALSE	FALSE		No			FALSE	FALSE	FALSE		FALSE	FALSE	FALSE	FALSE		Yes	No	FALSE	FALSE	FALSE	FALSE	TRUE	FALSE	FALSE		No	0	0	0	0	No	No	No		Yes				1
03-1004	Yes			TRUE	FALSE	FALSE	FALSE	FALSE	FALSE		No			FALSE	FALSE	FALSE		FALSE	FALSE	FALSE	FALSE		Yes	No	FALSE	FALSE	FALSE	FALSE	TRUE	FALSE	FALSE		No	0	0	0	0	No	No	No		Yes				2
03-1005	NO										No												Yes	No	TRUE	FALSE	FALSE	FALSE	FALSE	FALSE	FALSE		No
03-1006	No			FALSE	FALSE	FALSE	FALSE	FALSE	FALSE		No			FALSE	FALSE	FALSE		FALSE	FALSE	FALSE	FALSE		Yes	No	TRUE	FALSE	FALSE	FALSE	FALSE	FALSE	FALSE		No	0	0	0	0	No	No	No		Yes				1
03-1007	No			FALSE	FALSE	FALSE	FALSE	FALSE	FALSE		No			FALSE	FALSE	FALSE		FALSE	FALSE	FALSE	FALSE		Yes	No	FALSE	FALSE	FALSE	FALSE	TRUE	FALSE	FALSE		No	0	0	0	0	No	No	No		Yes				1
03-1008	Yes	2014-09-22	12:40	FALSE	TRUE	FALSE	FALSE	FALSE	FALSE		No			FALSE	FALSE	FALSE		FALSE	FALSE	FALSE	FALSE		Yes	No	TRUE	FALSE	FALSE	FALSE	TRUE	FALSE	FALSE		No					No	No	No		Yes				1
03-1009	No			FALSE	FALSE	FALSE	FALSE	FALSE	FALSE		No			FALSE	FALSE	FALSE		FALSE	FALSE	FALSE	FALSE		Yes	No	FALSE	FALSE	FALSE	FALSE	FALSE	FALSE	FALSE		No					No	No	No		Yes				1
03-1010	No			FALSE	FALSE	FALSE	FALSE	FALSE	FALSE		No			FALSE	FALSE	FALSE		FALSE	FALSE	FALSE	FALSE		Yes	No	FALSE	FALSE	FALSE	FALSE	TRUE	FALSE	FALSE		No	0	0	0	0	No	No	No		Yes				1
03-1011	No			FALSE	FALSE	FALSE	FALSE	FALSE	FALSE		No			FALSE	FALSE	FALSE		FALSE	FALSE	FALSE	FALSE		Yes	No	TRUE	FALSE	FALSE	FALSE	TRUE	FALSE	FALSE		No					No	No	No		Yes				1
03-1012	No			FALSE	FALSE	FALSE	FALSE	FALSE	FALSE		No			FALSE	FALSE	FALSE		FALSE	FALSE	FALSE	FALSE		No	No	FALSE	FALSE	FALSE	FALSE	FALSE	FALSE	FALSE		No					No	No	No		Yes				1
03-1013	No			FALSE	FALSE	FALSE	FALSE	FALSE	FALSE		No			FALSE	FALSE	FALSE		FALSE	FALSE	FALSE	FALSE		Yes	No	FALSE	FALSE	FALSE	FALSE	FALSE	FALSE	FALSE		No					Unknown	No	No		Yes				1
03-1014	No			FALSE	FALSE	FALSE	FALSE	FALSE	FALSE		No			FALSE	FALSE	FALSE		FALSE	FALSE	FALSE	FALSE		No	No	FALSE	FALSE	FALSE	FALSE	FALSE	FALSE	FALSE		No					No	No	No		Yes				1
03-1015	No			FALSE	FALSE	FALSE	FALSE	FALSE	FALSE		No			FALSE	FALSE	FALSE		FALSE	FALSE	FALSE	FALSE		Yes	No	FALSE	FALSE	FALSE	FALSE	TRUE	FALSE	FALSE		No	0	0	0	0	No	No	No		Yes				1
03-1016	No			FALSE	FALSE	FALSE	FALSE	FALSE	FALSE		No			FALSE	FALSE	FALSE		FALSE	FALSE	FALSE	FALSE		Yes	No	FALSE	FALSE	FALSE	FALSE	FALSE	FALSE	FALSE		No					No	No	No		Yes				1
03-1017	No			FALSE	FALSE	FALSE	FALSE	FALSE	FALSE		No			FALSE	FALSE	FALSE		FALSE	FALSE	FALSE	FALSE		Yes	No	FALSE	FALSE	FALSE	FALSE	FALSE	FALSE	FALSE		No					No	No	No		Yes				1
03-1018	No			FALSE	FALSE	FALSE	FALSE	FALSE	FALSE		Yes	2014-10-02		TRUE	FALSE	FALSE		FALSE	FALSE	FALSE	FALSE		Yes	No	FALSE	FALSE	FALSE	FALSE	FALSE	FALSE	FALSE		No					No	No	No		Yes				1
03-1019	Yes			TRUE	FALSE	FALSE	FALSE	FALSE	FALSE		No			FALSE	FALSE	FALSE		FALSE	FALSE	FALSE	FALSE		Yes	No	FALSE	FALSE	FALSE	FALSE	FALSE	FALSE	FALSE	K						No	No	No		Yes				1
03-1020	Yes	2014-10-06	08:00	FALSE	TRUE	FALSE	FALSE	FALSE	FALSE		No			FALSE	FALSE	FALSE		FALSE	FALSE	FALSE	FALSE		Yes	No	FALSE	FALSE	FALSE	FALSE	FALSE	FALSE	FALSE		No					Yes	Yes	No		Yes				1
03-1021	Yes	2014-10-07	08:00	FALSE	TRUE	FALSE	FALSE	FALSE	FALSE		No			FALSE	FALSE	FALSE		FALSE	FALSE	FALSE	FALSE		Yes	No	FALSE	FALSE	FALSE	FALSE	FALSE	FALSE	FALSE		No					No	No	No		Yes				1
03-1022	No			FALSE	FALSE	FALSE	FALSE	FALSE	FALSE		No			FALSE	FALSE	FALSE		FALSE	FALSE	FALSE	FALSE		Yes	No	FALSE	FALSE	FALSE	FALSE	TRUE	FALSE	FALSE		No	0	0	0	0	No	No	No		Yes				1
03-1023	No			FALSE	FALSE	FALSE	FALSE	FALSE	FALSE		No			FALSE	FALSE	FALSE		FALSE	FALSE	FALSE	FALSE		No	No	FALSE	FALSE	FALSE	FALSE	FALSE	FALSE	FALSE		No					No	No	No		Yes				1
03-1024	Yes	2014-10-08	10:00	TRUE	FALSE	FALSE	FALSE	FALSE	FALSE		No			FALSE	FALSE	FALSE		FALSE	FALSE	FALSE	FALSE		No	No	FALSE	FALSE	FALSE	FALSE	FALSE	FALSE	FALSE		No					No	No	No		Yes				1
03-1025	No			FALSE	FALSE	FALSE	FALSE	FALSE	FALSE		No			FALSE	FALSE	FALSE		FALSE	FALSE	FALSE	FALSE		No	No	FALSE	FALSE	FALSE	FALSE	FALSE	FALSE	FALSE		No					No	No	No		Yes				1
03-1026	Yes			TRUE	FALSE	FALSE	FALSE	FALSE	FALSE		No			FALSE	FALSE	FALSE		FALSE	FALSE	FALSE	FALSE		No	No	FALSE	FALSE	FALSE	FALSE	FALSE	FALSE	FALSE		No					No	No	No		Yes				1
03-1027	No			FALSE	FALSE	FALSE	FALSE	FALSE	FALSE		No			FALSE	FALSE	FALSE		FALSE	FALSE	FALSE	FALSE		Yes	No	FALSE	FALSE	FALSE	FALSE	FALSE	FALSE	FALSE		No					No	No	No		Yes				1
03-1028	No			FALSE	FALSE	FALSE	FALSE	FALSE	FALSE		No			FALSE	FALSE	FALSE		FALSE	FALSE	FALSE	FALSE		No	No	TRUE	FALSE	FALSE	FALSE	FALSE	FALSE	FALSE		No					No	No	No		Yes				1
03-1029	Yes	2014-10-16	03:00	FALSE	TRUE	FALSE	FALSE	FALSE	FALSE		No			FALSE	FALSE	FALSE		FALSE	FALSE	FALSE	FALSE		Yes	No	TRUE	FALSE	FALSE	FALSE	TRUE	FALSE	FALSE		No					No	yes	No		Yes				2
03-1030	No			FALSE	FALSE	FALSE	FALSE	FALSE	FALSE		No			FALSE	FALSE	FALSE		FALSE	FALSE	FALSE	FALSE		Yes	No	TRUE	FALSE	FALSE	FALSE	TRUE	FALSE	FALSE		No					No	No	No		Yes				2
03-1031	Yes	2014-10-16	20:00	FALSE	TRUE	FALSE	FALSE	FALSE	FALSE	LƯỢNG KHÁ (P), CVP LÊN CỖ	No			FALSE	FALSE	FALSE		FALSE	FALSE	FALSE	FALSE		Yes	No	FALSE	FALSE	FALSE	FALSE	FALSE	FALSE	FALSE		No					No	Yes	No		Yes				2
03-1032	No			FALSE	FALSE	FALSE	FALSE	FALSE	FALSE		No			FALSE	FALSE	FALSE		FALSE	FALSE	FALSE	FALSE		Yes	No	TRUE	FALSE	FALSE	FALSE	TRUE	FALSE	FALSE		No					No	No	No		Yes				2
03-1033	No			FALSE	FALSE	FALSE	FALSE	FALSE	FALSE		No			FALSE	FALSE	FALSE		FALSE	FALSE	FALSE	FALSE		Yes	Yes	TRUE	TRUE	FALSE	FALSE	TRUE	FALSE	FALSE		No					No	No	No		Yes				2
03-1034	Yes	2014-11-04	08:50	FALSE	TRUE	FALSE	FALSE	FALSE	FALSE	KHÔNG CÓ	No			FALSE	FALSE	FALSE		FALSE	FALSE	FALSE	FALSE		Yes	No	TRUE	FALSE	FALSE	FALSE	TRUE	FALSE	FALSE		No					No	No	No		Yes				2
03-1035	No			FALSE	FALSE	FALSE	FALSE	FALSE	FALSE		No			FALSE	FALSE	FALSE		FALSE	FALSE	FALSE	FALSE		Yes	No	TRUE	FALSE	FALSE	FALSE	TRUE	FALSE	TRUE		No					Unknown	No	No		Yes				2
03-1036	No			FALSE	FALSE	FALSE	FALSE	FALSE	FALSE		No			FALSE	FALSE	FALSE		FALSE	FALSE	FALSE	FALSE		No	No	TRUE	FALSE	FALSE	FALSE	TRUE	FALSE	FALSE		No					No	No	No		Yes				2
03-1037	No			FALSE	FALSE	FALSE	FALSE	FALSE	FALSE		No			FALSE	FALSE	FALSE		FALSE	FALSE	FALSE	FALSE		Yes	No	TRUE	FALSE	FALSE	FALSE	TRUE	FALSE	FALSE		No					No	No	No		Yes				2
03-1038	No			FALSE	FALSE	FALSE	FALSE	FALSE	FALSE		No			FALSE	FALSE	FALSE		FALSE	FALSE	FALSE	FALSE		Yes	No	TRUE	FALSE	FALSE	FALSE	TRUE	FALSE	FALSE		No					No	No	No		Yes				2
03-1039	No			FALSE	FALSE	FALSE	FALSE	FALSE	FALSE		No			FALSE	FALSE	FALSE		FALSE	FALSE	FALSE	FALSE		No	No	TRUE	FALSE	FALSE	FALSE	TRUE	FALSE	FALSE		No					No	No	No		Yes				2
03-1040	No			FALSE	FALSE	FALSE	FALSE	FALSE	FALSE		No			FALSE	FALSE	FALSE		FALSE	FALSE	FALSE	FALSE		Yes	No	TRUE	FALSE	FALSE	FALSE	TRUE	FALSE	FALSE		No					No	No	No		Yes				2
03-1041	No			FALSE	FALSE	FALSE	FALSE	FALSE	FALSE		No			FALSE	FALSE	FALSE		FALSE	FALSE	FALSE	FALSE		No	No	FALSE	FALSE	FALSE	FALSE	TRUE	FALSE	FALSE		No					No	No	No		Yes				2
03-1042	No			FALSE	FALSE	FALSE	FALSE	FALSE	FALSE		No			FALSE	FALSE	FALSE		FALSE	FALSE	FALSE	FALSE		Yes	No	FALSE	FALSE	FALSE	FALSE	TRUE	FALSE	FALSE		No					No	No	No		Yes				2
03-1043	No			FALSE	FALSE	FALSE	FALSE	FALSE	FALSE		No			FALSE	FALSE	FALSE		FALSE	FALSE	FALSE	FALSE		Yes	No	TRUE	FALSE	FALSE	FALSE	TRUE	FALSE	FALSE		No					No	No	No		Yes				2
03-1044	No			FALSE	FALSE	FALSE	FALSE	FALSE	FALSE		No			FALSE	FALSE	FALSE		FALSE	FALSE	FALSE	FALSE		Yes	No	TRUE	FALSE	FALSE	FALSE	TRUE	FALSE	FALSE		No					No	No	No		Yes				2
03-1045	No			FALSE	FALSE	FALSE	FALSE	FALSE	FALSE		No			FALSE	FALSE	FALSE		FALSE	FALSE	FALSE	FALSE		No	No	TRUE	FALSE	FALSE	FALSE	TRUE	FALSE	FALSE		No					No	No	No		Yes				2
03-1046	No			FALSE	FALSE	FALSE	FALSE	FALSE	FALSE		No			FALSE	FALSE	FALSE		FALSE	FALSE	FALSE	FALSE		Yes	No	FALSE	FALSE	FALSE	FALSE	FALSE	FALSE	FALSE		No					No	No	No		Yes				2
03-1047	No			FALSE	FALSE	FALSE	FALSE	FALSE	FALSE		No			FALSE	FALSE	FALSE		FALSE	FALSE	FALSE	FALSE		Yes	No	TRUE	FALSE	FALSE	FALSE	TRUE	FALSE	FALSE		No					No	No	No		Yes				2
03-1048	No			FALSE	FALSE	FALSE	FALSE	FALSE	FALSE		No			FALSE	FALSE	FALSE		FALSE	FALSE	FALSE	FALSE		Yes	No	FALSE	FALSE	FALSE	FALSE	FALSE	FALSE	FALSE		No					No	No	No		Yes				2
03-1049	No			FALSE	FALSE	FALSE	FALSE	FALSE	FALSE		No			FALSE	FALSE	FALSE		FALSE	FALSE	FALSE	FALSE		Yes	No	TRUE	FALSE	FALSE	FALSE	TRUE	FALSE	FALSE		No					No	No	No		Yes				2
03-1050	Yes	2014-12-05	09:30	FALSE	TRUE	FALSE	FALSE	FALSE	FALSE		No			FALSE	FALSE	FALSE		FALSE	FALSE	FALSE	FALSE		Yes	Yes	TRUE	FALSE	FALSE	FALSE	TRUE	FALSE	FALSE		No					No	No	No		Yes				2
03-1051	No			FALSE	FALSE	FALSE	FALSE	FALSE	FALSE		No			FALSE	FALSE	FALSE		FALSE	FALSE	FALSE	FALSE		Yes	No	FALSE	FALSE	FALSE	FALSE	FALSE	FALSE	FALSE		No					No	No	No		Yes				2
03-1052	No			FALSE	FALSE	FALSE	FALSE	FALSE	FALSE		No			FALSE	FALSE	FALSE		FALSE	FALSE	FALSE	FALSE		Yes	No	TRUE	FALSE	FALSE	FALSE	TRUE	FALSE	FALSE		No					No	No	No		Yes				2
03-1053	Yes	2014-12-08	12:40	FALSE	TRUE	FALSE	FALSE	FALSE	FALSE		Yes	2014-12-08	12:40	FALSE	TRUE	TRUE	1	FALSE	TRUE	TRUE	FALSE		Yes	Yes	TRUE	FALSE	FALSE	FALSE	TRUE	FALSE	FALSE		No					No	Yes	No		Yes				2
03-1054	No			FALSE	FALSE	FALSE	FALSE	FALSE	FALSE		No			FALSE	FALSE	FALSE		FALSE	FALSE	FALSE	FALSE		No	No	TRUE	FALSE	FALSE	FALSE	TRUE	FALSE	FALSE		No					No	No	No		Yes				2
03-1055	No			FALSE	FALSE	FALSE	FALSE	FALSE	FALSE		No			FALSE	FALSE	FALSE		FALSE	FALSE	FALSE	FALSE		Yes	No	TRUE	FALSE	FALSE	FALSE	TRUE	FALSE	FALSE		No					No	No	No		Yes				2
03-1056	No			FALSE	FALSE	FALSE	FALSE	FALSE	FALSE		No			FALSE	FALSE	FALSE		FALSE	FALSE	FALSE	FALSE		Yes	No	TRUE	FALSE	FALSE	FALSE	TRUE	FALSE	FALSE		No					No	No	No		Yes				2
03-1057	No			FALSE	FALSE	FALSE	FALSE	FALSE	FALSE		No			FALSE	FALSE	FALSE		FALSE	FALSE	FALSE	FALSE		Yes	No	TRUE	FALSE	FALSE	FALSE	TRUE	FALSE	FALSE		No					No	No	No		Yes				2
03-1058	No			FALSE	FALSE	FALSE	FALSE	FALSE	FALSE		No			FALSE	FALSE	FALSE		FALSE	FALSE	FALSE	FALSE		Yes	No	TRUE	FALSE	FALSE	FALSE	TRUE	FALSE	FALSE		No					No	No	No		Yes				2
03-1059	Yes	2014-12-16	19:00	FALSE	TRUE	FALSE	FALSE	FALSE	FALSE		No			FALSE	FALSE	FALSE		FALSE	FALSE	FALSE	FALSE		Yes	No	TRUE	FALSE	FALSE	FALSE	TRUE	FALSE	FALSE		No					No	No	No		Yes				2
03-1060	No			FALSE	FALSE	FALSE	FALSE	FALSE	FALSE		No			FALSE	FALSE	FALSE		FALSE	FALSE	FALSE	FALSE		Yes	No	TRUE	FALSE	FALSE	FALSE	TRUE	FALSE	FALSE		No					No	No	No		Yes				2
03-1061	No			FALSE	FALSE	FALSE	FALSE	FALSE	FALSE		No			FALSE	FALSE	FALSE		FALSE	FALSE	FALSE	FALSE		Yes	No	FALSE	FALSE	FALSE	FALSE	FALSE	FALSE	FALSE		No					No	No	No		Yes				2
03-1062	Yes	2014-12-23	04:45	FALSE	TRUE	FALSE	FALSE	FALSE	FALSE		No			FALSE	FALSE	FALSE		FALSE	FALSE	FALSE	FALSE		Yes	Yes	TRUE	FALSE	FALSE	FALSE	TRUE	FALSE	FALSE		No					Yes	Yes	No		Yes				2
03-1063	No			FALSE	FALSE	FALSE	FALSE	FALSE	FALSE		No			FALSE	FALSE	FALSE		FALSE	FALSE	FALSE	FALSE		Yes	Yes	TRUE	FALSE	FALSE	FALSE	TRUE	FALSE	FALSE		No					No	No	No		Yes				2
03-1064	No			FALSE	FALSE	FALSE	FALSE	FALSE	FALSE		No			FALSE	FALSE	FALSE		FALSE	FALSE	FALSE	FALSE		No	No	TRUE	FALSE	FALSE	FALSE	TRUE	FALSE	FALSE		No					No	No	No		Yes				2
03-1065	No			FALSE	FALSE	FALSE	FALSE	FALSE	FALSE		No			FALSE	FALSE	FALSE		FALSE	FALSE	FALSE	FALSE		Yes	No	FALSE	FALSE	FALSE	FALSE	FALSE	FALSE	FALSE		No					No	No	No		Yes				2
03-1066	No			FALSE	FALSE	FALSE	FALSE	FALSE	FALSE		Yes	2015-01-06	14:30	FALSE	FALSE	FALSE		FALSE	TRUE	TRUE	FALSE		Yes	Yes	TRUE	FALSE	FALSE	TRUE	TRUE	FALSE	FALSE		No					No	No	No		Yes				2
03-1067	No			FALSE	FALSE	FALSE	FALSE	FALSE	FALSE		No			FALSE	FALSE	FALSE		FALSE	FALSE	FALSE	FALSE		Yes	No	TRUE	FALSE	FALSE	FALSE	TRUE	FALSE	FALSE		No	0	0	0	0	No	No	No		Yes				1
03-1068	Yes			TRUE	FALSE	FALSE	FALSE	FALSE	FALSE		No			FALSE	FALSE	FALSE		FALSE	FALSE	FALSE	FALSE		Yes	No	FALSE	FALSE	FALSE	FALSE	FALSE	FALSE	FALSE		No					No	No	Unknown		No	3	NGOẠI TÂM THU THẤT		1
03-1069	Yes	2015-01-13	04:00	FALSE	TRUE	FALSE	FALSE	FALSE	FALSE		No			FALSE	FALSE	FALSE		FALSE	FALSE	FALSE	FALSE		Yes	Yes	TRUE	FALSE	FALSE	FALSE	TRUE	FALSE	FALSE		No					No	Yes	No		Yes				1
03-1070	No			FALSE	FALSE	FALSE	FALSE	FALSE	FALSE		Yes	2015-01-12	09:00	FALSE	TRUE	TRUE	1	FALSE	FALSE	TRUE	FALSE		Yes	No	TRUE	FALSE	FALSE	FALSE	TRUE	FALSE	FALSE		No					No	No	No		Yes				1
03-1071	No			FALSE	FALSE	FALSE	FALSE	FALSE	FALSE		No			FALSE	FALSE	FALSE		FALSE	FALSE	FALSE	FALSE		Yes	No	TRUE	FALSE	FALSE	FALSE	TRUE	FALSE	FALSE		No	0	0	0	0	No	No	No		Yes				1
03-1072	No			FALSE	FALSE	FALSE	FALSE	FALSE	FALSE		No			FALSE	FALSE	FALSE		FALSE	FALSE	FALSE	FALSE		Yes	No	TRUE	FALSE	FALSE	FALSE	TRUE	FALSE	FALSE		No					No	No	No		Yes				1
03-1073	No			FALSE	FALSE	FALSE	FALSE	FALSE	FALSE		No			FALSE	FALSE	FALSE		FALSE	FALSE	FALSE	FALSE		Yes	No	TRUE	FALSE	FALSE	FALSE	TRUE	FALSE	FALSE		No					No	No	No		Yes				1
03-1074	Yes	2015-01-23	08:00	FALSE	TRUE	FALSE	FALSE	FALSE	FALSE		Yes	2015-01-23	08:00	FALSE	TRUE	TRUE	2	FALSE	TRUE	FALSE	FALSE		Yes	No	TRUE	FALSE	FALSE	FALSE	TRUE	FALSE	FALSE		No					No	No	No		Yes				1
03-1075	Yes	2015-01-19	15:50	FALSE	FALSE	FALSE	TRUE	FALSE	FALSE		Yes	2015-01-23	08:00	FALSE	FALSE	TRUE	1	FALSE	TRUE	TRUE	FALSE		Yes	No	TRUE	FALSE	FALSE	FALSE	TRUE	FALSE	FALSE		No					No	No	No		Yes				1
03-1076	Yes	2015-01-29	11:00	FALSE	TRUE	FALSE	FALSE	FALSE	FALSE		No			FALSE	FALSE	FALSE		FALSE	FALSE	FALSE	FALSE		Yes	Yes	TRUE	FALSE	FALSE	FALSE	TRUE	FALSE	FALSE		No					No	Yes	No		Yes				1
03-1077	No			FALSE	FALSE	FALSE	FALSE	FALSE	FALSE		No			FALSE	FALSE	FALSE		FALSE	FALSE	FALSE	FALSE		No	No	TRUE	FALSE	FALSE	FALSE	FALSE	FALSE	TRUE		No					No	No	No		Yes				1
03-1078	No			FALSE	FALSE	FALSE	FALSE	FALSE	FALSE		No			FALSE	FALSE	FALSE		FALSE	FALSE	FALSE	FALSE		Yes	No	TRUE	FALSE	FALSE	FALSE	TRUE	FALSE	FALSE		No					No	No	No		Yes				1
03-1079	No			FALSE	FALSE	FALSE	FALSE	FALSE	FALSE		No			FALSE	FALSE	FALSE		FALSE	FALSE	FALSE	FALSE		Yes	No	TRUE	FALSE	FALSE	FALSE	TRUE	FALSE	FALSE		No	0	0	0	0	No	No	No		Yes				1
03-1080	No			FALSE	FALSE	FALSE	FALSE	FALSE	FALSE		No			FALSE	FALSE	FALSE		FALSE	FALSE	FALSE	FALSE		No	No	FALSE	FALSE	FALSE	FALSE	FALSE	FALSE	FALSE		No	0	0	0	0	No	No	No		Yes				1
03-1081	No			FALSE	FALSE	FALSE	FALSE	FALSE	FALSE		No			FALSE	FALSE	FALSE		FALSE	FALSE	FALSE	FALSE		Yes	No	TRUE	FALSE	FALSE	FALSE	TRUE	FALSE	FALSE		No	0	0	0	0	No	No	No		Yes				1
03-1082	No			FALSE	FALSE	FALSE	FALSE	FALSE	FALSE		No			FALSE	FALSE	FALSE		FALSE	FALSE	FALSE	FALSE		Yes	No	FALSE	FALSE	FALSE	FALSE	FALSE	FALSE	FALSE		No	0	0	0	0	No	No	No		Yes				1
03-1083	No			FALSE	FALSE	FALSE	FALSE	FALSE	FALSE		No			FALSE	FALSE	FALSE		FALSE	FALSE	FALSE	FALSE		No	No	FALSE	FALSE	FALSE	FALSE	FALSE	FALSE	FALSE		No	0	0	0	0	No	No	No		Yes				1
03-1084	No			FALSE	FALSE	FALSE	FALSE	FALSE	FALSE		No			FALSE	FALSE	FALSE		FALSE	FALSE	FALSE	FALSE		Yes	No	TRUE	FALSE	FALSE	FALSE	TRUE	FALSE	FALSE		No	0	0	0	0	No	No	No		Yes				1
03-1501	Yes	2014-09-17	09:51	FALSE	TRUE	FALSE	FALSE	FALSE	FALSE		Yes	2014-09-16	11:30	FALSE	TRUE	TRUE	1	FALSE	FALSE	FALSE	FALSE		Yes	No	FALSE	FALSE	FALSE	FALSE	FALSE	FALSE	FALSE		No					No	Yes	Yes	SUY THẬN	Yes				1
03-1502	Yes			FALSE	TRUE	FALSE	FALSE	FALSE	FALSE		No			FALSE	FALSE	FALSE		FALSE	FALSE	FALSE	FALSE		Yes	Yes	FALSE	FALSE	FALSE	FALSE	FALSE	FALSE	FALSE	ÂM ĐẠO	No					No	No	No		Yes				1
03-1503	Yes			TRUE	FALSE	FALSE	FALSE	FALSE	FALSE		Yes			FALSE	FALSE	TRUE	1	FALSE	FALSE	FALSE	FALSE		Yes	No	FALSE	FALSE	FALSE	FALSE	FALSE	FALSE	FALSE		No					No	No	No		Yes				1
03-1504	Yes			TRUE	FALSE	FALSE	FALSE	FALSE	FALSE		No			FALSE	FALSE	FALSE		FALSE	FALSE	FALSE	FALSE		Yes	No	FALSE	FALSE	FALSE	FALSE	FALSE	FALSE	FALSE	TỬ BAN ĐIỂM	No					No	No	No		Yes				1
03-1505	No			FALSE	FALSE	FALSE	FALSE	FALSE	FALSE		Yes	2014-11-07	14:00	FALSE	TRUE	TRUE	1	FALSE	TRUE	FALSE	FALSE		Yes	No	FALSE	FALSE	FALSE	FALSE	FALSE	FALSE	FALSE		No					No	No	No		Yes				1
03-1506	No			FALSE	FALSE	FALSE	FALSE	FALSE	FALSE		No			FALSE	FALSE	FALSE		FALSE	FALSE	FALSE	FALSE		Yes	No	FALSE	FALSE	FALSE	FALSE	FALSE	FALSE	FALSE		No	0	0	0	0	No	No	No		Yes				1
03-1507	Yes			TRUE	FALSE	FALSE	FALSE	FALSE	FALSE		No			FALSE	FALSE	FALSE		FALSE	FALSE	FALSE	FALSE		no	No	FALSE	FALSE	FALSE	FALSE	FALSE	FALSE	FALSE		No					No	No	No		Yes				1
03-1508	No			FALSE	FALSE	FALSE	FALSE	FALSE	FALSE		Yes	2014-11-25	14:06	FALSE	TRUE	TRUE	1	FALSE	FALSE	TRUE	FALSE		Yes	No	FALSE	FALSE	FALSE	FALSE	FALSE	FALSE	FALSE	XUẤT HUYẾT ÂM ĐẠO ÍT	No	0	0	0	0	No	No			Yes				2
03-1509	Yes			TRUE	FALSE	FALSE	FALSE	FALSE	FALSE		No			FALSE	FALSE	FALSE		FALSE	FALSE	FALSE	FALSE		No	No	FALSE	TRUE	FALSE	FALSE	FALSE	FALSE	TRUE		No					No	No	No		Yes				2
03-1510	Yes			TRUE	FALSE	FALSE	FALSE	FALSE	FALSE		Yes	2014-11-27	14:35	FALSE	TRUE	TRUE	1	TRUE	FALSE	FALSE	FALSE		Yes	No	FALSE	FALSE	FALSE	FALSE	FALSE	FALSE	FALSE	HAEMATOME CÁNH TAY (T), ĐÙI (T)	No	0	0	0	0	Yes	No	Yes	VIÊM CƠ TIM	Yes				2
03-1511	Yes	2014-11-30	10:00	FALSE	TRUE	FALSE	FALSE	FALSE	FALSE		Yes	2014-11-30	10:00	FALSE	TRUE	FALSE		FALSE	FALSE	TRUE	FALSE		Yes	No	FALSE	FALSE	FALSE	FALSE	FALSE	FALSE	FALSE		No					No	No	No		Yes				2
03-1512	No			FALSE	FALSE	FALSE	FALSE	FALSE	FALSE		Yes	2014-12-02	14:23	FALSE	FALSE	FALSE		FALSE	TRUE	TRUE	FALSE		No	No	TRUE	FALSE	FALSE	FALSE	FALSE	FALSE	FALSE		No					No	No	No		Yes				2
03-1513	No			FALSE	FALSE	FALSE	FALSE	FALSE	FALSE		Yes	2014-12-04	13:15	FALSE	TRUE	TRUE	1	FALSE	FALSE	TRUE	FALSE		Yes	No	FALSE	FALSE	FALSE	FALSE	FALSE	FALSE	FALSE		No					No	No	No		Yes				2
03-1514	Yes	2014-12-17	10:50	FALSE	TRUE	FALSE	FALSE	FALSE	FALSE	TRÀN DỊCH RẢNH LIÊN THÙY (T)	Yes	2014-12-23	14:14	FALSE	TRUE	FALSE		FALSE	TRUE	TRUE	FALSE		Yes	No	FALSE	FALSE	FALSE	FALSE	FALSE	FALSE	FALSE		Yes	2	3	5	0	Yes	Yes	Yes	SUY THẬN	No	1			2
03-1515	Yes			TRUE	FALSE	FALSE	FALSE	FALSE	FALSE		Yes	2015-01-08	15:18	FALSE	FALSE	FALSE		FALSE	FALSE	FALSE	FALSE	CHIỀU CAO GAN 16,6CM, GAN(P) CÓ CẤU TRUC ECHO KÉM D=79CM, GIỚI HẠN KHÔNG RÕ	No	No	FALSE	FALSE	FALSE	FALSE	FALSE	FALSE	FALSE		No	0	0	0	0	No	No	No		Yes				2
03-1516	Yes			TRUE	FALSE	FALSE	FALSE	FALSE	FALSE		Yes	2015-01-09	13:40	FALSE	FALSE	FALSE		FALSE	FALSE	FALSE	FALSE	NANG THẬN (T) 1,7CM	No	No	FALSE	FALSE	FALSE	FALSE	FALSE	FALSE	FALSE		No	0	0	0	0	No	No	No		Yes				2
03-1517	Yes			TRUE	FALSE	FALSE	FALSE	FALSE	FALSE		No			FALSE	FALSE	FALSE		FALSE	FALSE	FALSE	FALSE		Yes	No	FALSE	TRUE	FALSE	FALSE	FALSE	FALSE	FALSE		No	0	0	0	0	No	No	No		Yes				2
03-1518	Yes	2015-02-02	06:00	FALSE	TRUE	FALSE	FALSE	FALSE	FALSE		Yes	2015-02-02	16:00	FALSE	TRUE	TRUE	2	FALSE	TRUE	TRUE	FALSE		Yes	No	FALSE	FALSE	FALSE	FALSE	FALSE	FALSE	FALSE		No	0	0	0	0	No	Yes	No		Yes				2
03-1519	Yes	2015-02-06	14:00	FALSE	TRUE	FALSE	TRUE	FALSE	FALSE		Yes	2015-02-05	17:12	FALSE	TRUE	TRUE	2	FALSE	TRUE	TRUE	FALSE	THEO DÕI BỆNH LÝ CHỦ MÔ GAN MẠN	Yes	Yes	FALSE	TRUE	FALSE	FALSE	FALSE	FALSE	FALSE	SONDE DẠ DÀY RA DỊCH NÂU	No	0	0	0	0	Yes	Yes	Yes	VIÊM CƠ TIM	No	5	BỆNH NẶNG XIN VỀ		2

## Sheet: LAB
StudyNo	LabDate	Studyday	Labtime	Minplatelet	Haemoglobin	LabHaematocrit	Albumin	AST	ALT	Creatinine	CreatineKinase	LactateTM
03-1001	2014-09-08	1	14:00	25.7	16.3	47.8		141	34	39	298
03-1001	2014-09-09	2	05:00	9
03-1001	2014-09-10	3	05:00	19	15.5	45.7
03-1001	2014-09-11	4	05:00	44	12.8	35.9
03-1001	2014-09-12	5	05:00	85	12	37.2
03-1001	2014-09-24	F/U	09:00	282	13.1	41.8
03-1002	2014-09-09	1	09:44	88	12.5	38.2	38.8	57	23	32	115	2.04
03-1002	2014-09-10	2	08:00	50	14	40.9
03-1002	2014-09-11	3	05:00	50	14.3	40
03-1002	2014-09-12	4	05:00	82	12	36.7
03-1003	2014-09-10	1	10:00	118	14.5	43	27.6	67	28	43	112	2.03
03-1003	2014-09-11	2	05:00	90	14.6	41.3
03-1003	2014-09-12	3	05:00	96	13	39.7
03-1003	2014-09-23	F/U	14:00	442	11.7	36
03-1004	2014-09-12	1	11:00	15	17.2	48.6	28.6	104	60	45	127	2.91
03-1004	2014-09-13	2	05:00	14	16.7	46.9
03-1004	2014-09-14	3	05:00	15	14.1	42.1
03-1004	2014-09-15	4	05:00	88	13.9	41.9
03-1004	2014-09-25	F/U	10:00	402	13.8	40
03-1005	2014-09-15	1	14:00	41	15.5	47.5	39.2	247	58	38	214	2.7
03-1005	2014-09-16	2	09:00	22	14.2	40.3
03-1005	2014-09-17	3	09:00	46	13.3	39.3
03-1005	2014-09-18	4	05:00	89	13.3	39.7
03-1005	2014-09-29	F/U	15:00	350	12.1	35.1
03-1006	2014-09-16	1	10:00	105	13	39.2	35	66	31	34	77	1.67
03-1006	2014-09-17	2	05:00	137	13.2	40.3
03-1006	2014-09-18	3	08:00	186	11.5	36.3
03-1006	2014-09-29	F/U	10:30	447	12.7	39.1
03-1007	2014-09-17	1	10:30	29	8.2	45.3	37.1	105	48	51	124
03-1007	2014-09-18	2	05:00	69	12.9	41.3
03-1007	2014-10-01	F/U	10:00	295	12.2	40
03-1008	2014-09-22	1	09:30	26	16.6	48.8	29.2	324	98	41	254	5
03-1008	2014-09-23	2	09:30	87	14.5	41.8
03-1008	2014-09-25	4	05:00	127	13.7	39.3
03-1009	2014-09-22	1	20:14	23	13.3	39.8	30.8	124	34	47	299	1.76
03-1009	2014-09-23	2	05:00	34	13.8	41
03-1009	2014-09-24	3	05:00	23	13.2	39.8
03-1009	2014-09-25	4	05:00	37	11.1	32.3
03-1009	2014-09-26	5	05:00	93	11.6	33.5
03-1009	2014-10-07	F/U	14:00	300	10	30.4
03-1010	2014-09-22	1	23:45	73	13.3	40	40.2	520	364	53	207	2.29
03-1010	2014-09-23	2	09:30	57	13.3	39.6
03-1010	2014-09-24	3	05:00	59	12.7	40.1
03-1010	2014-09-25	4	05:00	118	14.1	41.6
03-1010	2014-10-06	F/U	14:00	547	13	39.4
03-1011	2014-09-26	1	08:00	54	15.2	43.4	34.5	106	38	29		3.03
03-1011	2014-09-27	2	05:30	47	13.8	41.3
03-1011	2014-09-28	3	05:00	72	13.6	41.3
03-1012	2014-09-27	1	11:00	197	13.9	42.1	44.9	32	13	37	78	1.18
03-1012	2014-09-28	2	05:00	228	13.7	42.5
03-1012	2014-09-29	3	09:20	80	12.7	38.9
03-1012	2014-09-30	4	10:00	138	13	39.7
03-1013	2014-09-28	1	08:45	18	16.8	50	36.7	148	46	63	131	2.39
03-1013	2014-09-29	2	09:00	33	14.8	44.7
03-1013	2014-09-30	3	09:00	59	14.7	44.4
03-1014	2014-10-01	1	08:40	72	13.8	40.8	45	110	64	55	74	1.98
03-1014	2014-10-02	2	08:32	76	14.6	43.4
03-1014	2014-10-03	3	08:00	113	14.2	42.1
03-1014	2014-10-13	F/U	10:30	561	13.2	40.1
03-1015	2014-10-02	1	07:35	5	18.2	54.5	38.1	97	41	58	74	4.54
03-1015	2014-10-03	2	06:00	6	15.2	46.5
03-1015	2014-10-04	3	06:00	18	13.2	41
03-1015	2014-10-05	4	05:00	47	15	45.8
03-1015	2014-10-14	F/U	14:10	377	12.5	41
03-1016	2014-10-02	1	14:00	35	14.3	41.8	40.8	205	112	47	113	2.5
03-1016	2014-10-03	2	09:00	39	14.4	43.2
03-1016	2014-10-04	3	09:00	50	11.9	35.5
03-1016	2014-10-05	4	05:00	101	12.3	36.6
03-1016	2014-10-15	F/U	14:30	375	10.4	32.6
03-1017	2014-10-02	1	17:00	21	14.5	43	41.1	705	403	55	157	2.59
03-1017	2014-10-03	2	07:00	27	14.5	43.7
03-1017	2014-10-04	3	09:00	41	12.5	36.9
03-1017	2014-10-05	4	05:00	73	12.7	38.6
03-1017	2014-10-15	F/U	14:30	370	11.2	34.4
03-1018	2014-10-03	1	09:45	29	14.8	45.4	37.8	763	292	58	158	3.03
03-1018	2014-10-04	2	06:00	33	14	43.1
03-1018	2014-10-05	3	08:30	64	13.5	41.2
03-1019	2014-10-04	1	15:00	21	15.2	46.9	34.4	486	188	42	156	4.21
03-1019	2014-10-05	2	10:00	14	11.2	34.4
03-1019	2014-10-06	3	10:00	58	9.3	28
03-1019	2014-10-07	4	05:00	87	9.3	28.9
03-1020	2014-10-05	1	08:00	9	12.9	39.2	17.1	2296	692			2.19
03-1020	2014-10-06	2	09:00	42	13	38.6
03-1020	2014-10-07	3	05:00	48	11	32.1
03-1020	2014-10-09	5	08:00	185	11.5	34.7
03-1020	2014-10-20	F/U	14:30	611	11.3	34.4
03-1021	2014-10-06	1	14:00	21	13.7	41.2	39.4	659	252	61	187	2.36
03-1021	2014-10-07	2	05:00	15	12.3	36.3
03-1021	2014-10-08	3	05:30	22	11.8	35.4
03-1021	2014-10-09	4	05:00	47	12.2
03-1021	2014-10-21	F/U	14:30	295	11.9	35.9
03-1022	2014-10-06	1	16:00	12	15.2	45.8	39.5	177	99	44	92	3.75
03-1022	2014-10-07	2	05:00	18
03-1022	2014-10-08	3	05:30	27	10.8	32.3
03-1022	2014-10-09	4	05:00	60	13	39.3
03-1022	2014-10-23	F/U	10:30	245	12.1	36.3
03-1023	2014-10-08	1	10:30	30	15.2	44.7	35.2	273	105	48	146	2.76
03-1023	2014-10-09	2	08:00	34
03-1023	2014-10-10	3	05:00	45	12.9	39.7
03-1023	2014-10-11	4	05:00	105	12.6	37.1
03-1023	2014-10-21	F/U	08:00	412	11.6	35.7
03-1024	2014-10-08	1	16:00	80	14.2	43.2	40.7	62	25	46	60	3.64
03-1024	2014-10-09	2	08:00	62	15.1	46.9
03-1024	2014-10-10	3	05:00	47
03-1024	2014-10-11	4	05:00	49	14.2	44
03-1024	2014-10-23	F/U	15:30	220	11.8	36.7
03-1025	2014-10-09	1	18:00	42	14.2	42	38.5	162	93	48	173	2.55
03-1025	2014-10-10	2	09:00	42	14.9	42.3
03-1025	2014-10-11	3	05:00	63	14.3	40.8
03-1025	2014-10-24	F/U	14:00	304	12.9	38.4
03-1026	2014-10-11	1	16:20				43.8	18	12	50	70	1.83
03-1027	2014-10-12	1	06:00	26	15.4	46.8	27.1	104	55	40	145	2.01
03-1027	2014-10-13	2	09:00	32	12.6	37.9
03-1027	2014-10-14	3	05:00	51	12.5	37.6
03-1027	2014-10-24	F/U	07:30	411	11.8	36.1
03-1028	2014-10-13	1	21:30	33	13.9	44	38.5	71	33	50	101	2.47
03-1028	2014-10-14	2	08:00	52	13.6	43.5
03-1028	2014-10-28	F/U	10:30	350	12.1	36.7
03-1029	2014-10-14	1	01:55	31.7	14.5	45.3	27.6	163	58	46	186	1.76
03-1029	2014-10-15	2	02:00	12	13.6	41.7
03-1029	2014-10-16	3	09:00	59	12.2	38.1
03-1029	2014-10-17	4	09:00	136	12.7	39.9
03-1029	2014-10-29	F/U	14:00	442	11.1	32.1
03-1030	2014-10-14	1	19:30	33	14.9	44.7	35.9	121	61	52	59	1.98
03-1030	2014-10-15	2	08:00	22	14.3	43.3
03-1030	2014-10-16	3	09:00	56	12.5	38.6
03-1030	2014-10-27	F/U	14:20	310	11.8	35.9
03-1031	2014-10-15	1	10:00	29	17.5	54.1	14.9	219	88	21	66	11.87
03-1031	2014-10-16	2	05:00	19	17.4	50.2	18.1	360	145	48	151	2.74
03-1031	2014-10-17	3	05:00	42	16	47.3
03-1031	2014-10-18	4	05:00	85	13.5	40.6
03-1031	2014-10-30	F/U	10:30	321	12.6	36.1
03-1032	2014-10-21	1	17:00	25	17.2	50.3	37.2	123	39	51	66	7.59
03-1032	2014-10-22	2	08:00	16	14.5	43.2
03-1032	2014-10-22	2	08:00	16	14.5	43.2
03-1032	2014-10-23	3	08:00	20	11.4	34.5
03-1032	2014-10-24	4	08:00	35	12	34.3
03-1032	2014-10-25	5	08:30	47	12.2	33.6
03-1032	2014-11-05	F/U	10:30	299	10.6	32.4
03-1033	2014-10-28	1	16:00	11	16.8		34.2	384	160	63	627	3.33
03-1033	2014-10-29	2	09:00	10	16	47.9
03-1033	2014-10-30	3	08:00	21	14.4	42.9
03-1033	2014-10-31	4	09:00	39	13.1	39.6
03-1033	2014-11-01	5	05:30	112	12.9	40.4
03-1033	2014-11-11	F/U	14:00	428	12.5	38.3
03-1034	2014-11-04	1	10:00	14	16.4	50.1	22.8	127	49	39	254	4.68
03-1034	2014-11-05	2	10:00	30	14	42.4
03-1034	2014-11-06	3	09:00	45	12.6	37.8
03-1034	2014-11-07	4	05:00	116	13	40.8
03-1034	2014-11-17	F/U	14:00	356	13	40
03-1035	2014-11-07	1	08:00	27	14.4	42.1	32	672	363	42	106	2.97
03-1035	2014-11-08	2	09:00	38
03-1035	2014-11-09	3	05:00	69	12.5	36.3
03-1036	2014-11-11	1	10:00	66	12.7	38.4	37.4	100	28	49	401	1.23
03-1036	2014-11-12	2	09:30	46	13.2	40.3
03-1036	2014-11-13	3	09:00	61	12.9	41.2
03-1036	2014-11-24	F/U	10:30	270	12.5	40.8
03-1037	2014-11-14	1	08:45	21	15.6	50.6	32.3	119	27	38	75	2.61
03-1037	2014-11-15	2	05:00	15	14.4	43.7
03-1037	2014-11-16	3	05:00	34	12.6	38.9
03-1037	2014-11-17	4	05:00	29	10.5	34.2
03-1037	2014-11-18	5	05:00	104	13.2	40
03-1037	2014-11-28	F/U	14:00	394	12.3	38.7
03-1038	2014-11-14	1	15:00	22	17.2	51.9	40.8	202	110	57	88	4.83
03-1038	2014-11-15	2	05:00	15	16.2	48.8
03-1038	2014-11-16	3	05:00	24	16.3	47.9
03-1038	2014-11-17	4	05:00	37	14.4	42.2
03-1038	2014-12-01	F/U	13:30	253	14.7	43.8
03-1039	2014-11-15	1	10:00	42	15.8	47.9	41.6	79	43	52	591	2.73
03-1039	2014-11-16	2	08:00	62	15.1	45.9
03-1039	2014-11-24	F/U	14:00	512	13.5	42.1
03-1040	2014-11-15	1	11:30	71	14	43.2	39.2	243	139	62		3.09
03-1040	2014-11-16	2	08:00	71	13.4	41.9
03-1040	2014-11-17	3	05:00	70	12.8	40.8
03-1040	2014-11-25	F/U	10:00	517	11.7	38
03-1041	2014-11-17	1	18:06	33	15.4	45.9	41.9	81	52	49	38	2.05
03-1041	2014-11-18	2	08:00	29	16.6	47.3
03-1041	2014-11-19	3	05:00	48	14.7	43.5
03-1042	2014-11-17	1	18:45	29	14	43.2	35.6	461	239	38	116	2.92
03-1042	2014-11-18	2	09:00	25	13.4	39.1
03-1042	2014-11-19	3	05:00	36	14.4	44.1
03-1042	2014-11-20	4	09:00	71	13	39
03-1042	2014-12-02	F/U	09:00	300	13	38.2
03-1043	2014-11-18		00:30	30	14.9	46.5	34.1	700	442	77	693	3.66
03-1043	2014-11-19		05:00	58	14.2	41.2
03-1044	2014-11-18	1	21:45	46	13.9	38.7	36.6	555	229	49	161	3.11
03-1044	2014-11-19	2	09:00	16	12.4	36.5
03-1044	2014-11-20	3	09:00	17	14.9	43.9
03-1044	2014-11-21	4	09:30	60	12.5	38.3
03-1044	2014-12-04	F/U	14:00	437	12.9	37.5
03-1045	2014-11-20	1	09:30	34	14.6	43.6	41.1	104	63	45	98	1.84
03-1045	2014-11-21	2	09:30	40	14.2	43.3
03-1045	2014-11-22	3	05:00	69	13.8	44.1
03-1045	2014-12-04	F/U	10:00	245	12.5	39.1
03-1046	2014-11-22		09:00	58	14.1	43.8	37.1	242	82	55	119	4.66
03-1046	2014-11-23		09:45	69	12.8	38.3
03-1046	2014-11-24		07:50	98	13.4	39.4
03-1047	2014-11-27	1	09:20				32.8	982	485	53	84	2.03
03-1048	2014-11-27	1	08:30	25	15.3	45.6	40.5	401	297	62	311	4.7
03-1048	2014-11-28	2	05:00	22	14.2	41.3
03-1048	2014-11-29	3	05:00	29	15.1	45
03-1048	2014-11-30	4	05:00	68	14.9	44.3
03-1048	2014-12-10	F/U	15:00	464	14	40.1
03-1049	2014-12-02	1	10:30	44	16	48.8	33.5	73	38	49	101	2.01
03-1049	2014-12-03	2	09:00	45	14.3	42.4
03-1049	2014-12-04	3	05:00	54	14.8	45.8
03-1049	2014-12-16	F/U	10:30	329	12.4	39.6
03-1050	2014-12-04	1	14:00	28	16	46.6	20.9	100	36	56	112	3.37
03-1050	2014-12-05	2	05:00	15	11.3	33.9
03-1050	2014-12-06	3	05:00	48	12.4	38.6
03-1050	2014-12-07	4	05:00	60	10.6	30.7
03-1050	2014-12-18	F/U	10:00	344	10.7	34.4
03-1051	2014-12-05	1	19:00	49	14	43.2	38.9	134	126	52	49	3.83
03-1051	2014-12-06	2	05:00	34	12.5	38.7
03-1051	2014-12-07	3	05:00	43	12.7	37.4
03-1051	2014-12-08	4	08:00	116	12.5	37.4
03-1052	2014-12-07	1	06:00	19	16.5	50.7	21.6	133	67	33	44	3.21
03-1052	2014-12-08	2	05:00	15	14	43.5
03-1052	2014-12-09	3	09:30	36
03-1052	2014-12-10	4	05:00	79	11	31.8
03-1052	2014-12-20	F/U	11:00	414	12.2	36.9
03-1053	2014-12-08	1	08:50	15	16.6	48.4	26.3	181	133	53	34	4.31
03-1053	2014-12-09	2	08:00
03-1053	2014-12-10	3	05:00	24	11.5	34.8
03-1053	2014-12-11	4	08:30	75	11.6	34.5
03-1053	2015-01-19	F/U	13:30	461	13	39.3
03-1054	2014-12-09	1	09:30	49	13.6	40.2	34.7	239	75	49	155	1.97
03-1054	2014-12-10	2	05:00	47	14.2	40.8
03-1054	2014-12-11	3	10:00	38	11.4	33.3
03-1054	2014-12-19	F/U	10:30	484	11.2	34
03-1055	2014-12-09	1	18:00	42	17.9	50.5	33.8	224	92	39	233	3.12
03-1055	2014-12-10	2	11:39	28	14.4	42.5
03-1055	2014-12-11	3	08:10	23	11.4	34.1
03-1055	2015-01-16	F/U	07:30	315	11.6	34.3
03-1056	2014-12-10	1	09:00	15	14.4	41.3	30.1	334	175	51	381	4.21
03-1056	2014-12-11	2	05:00	27	12.3	37.3
03-1056	2014-12-12	3	08:00	75	11.8	33.5
03-1056	2014-12-22	F/U	08:30	439	12.3	38.8
03-1057	2014-12-12	1	10:00	38	15.8	44.8	34	602	303	45	54	4.61
03-1057	2014-12-14	3	08:17	50	13.8	38.3
03-1057	2015-01-09	F/U	09:00	290	12.6	35.9
03-1058	2014-12-15	1	05:00	19	13.3	38.4	29.4	247	163	37	104	1.78
03-1058	2014-12-16	2	01:30	39	11.7	36.5
03-1058	2014-12-17	3	05:00	109	11.8	32.9
03-1058	2015-01-16	F/U	14:00	458	12.7	36.2
03-1059	2014-12-16	1	10:00	15	11.4	34.3	19.8	132	37	31	73	3.75
03-1059	2014-12-17	2	08:30	22	13.8	42.2
03-1059	2014-12-18	3	05:00	43	10.9	35.4
03-1059	2014-12-19	4	08:30	78	11.9	34.7
03-1059	2015-01-15	F/U	10:00	448	11.4	34.3
03-1060	2014-12-16	1	09:00	35	14.6	42.5	33.4	721	147	57	87	6.48
03-1060	2014-12-17	2	08:00	18	14.8	44.4
03-1060	2014-12-18	3	05:00	33	13.4	41.1
03-1061	2014-12-22	1	09:00	25	16.9	51	29.3	217	102	49	242	6.31
03-1061	2014-12-23	2	08:30	45	14.3	40.5
03-1061	2015-01-08	F/U	10:30	311	12.4	37.4
03-1062	2014-12-22	1	08:35	30	14.5	41	28	1108	448	45	460	5.34
03-1062	2014-12-23	2	02:00	31	12.8	36
03-1062	2014-12-24	3	12:00	72	11	32.3
03-1062	2014-12-25	4	07:30	140	8.11	24.5
03-1062	2015-01-15	F/U	13:30	349	10.5	31.4
03-1063	2014-12-26	1	08:00	17	17.3	53.9	35.9	1611	709	54	518	4.75
03-1063	2014-12-27	2	06:00	11	15.2	45.4
03-1063	2014-12-28	3	06:30	52	15.2	44.5
03-1064	2015-01-05	1	02:30	27	14.4	42	32.6	98	84	35	50	1.9
03-1064	2015-01-06	2	05:00	46	13.5	41.8
03-1064	2015-01-16	F/U	08:00	280	13.1	38.9
03-1065	2015-01-05	1	09:00	59	14.7	42.5	34.7	79	26	36	314	3.24
03-1065	2015-01-06	2	02:00	56	11.8	37.1
03-1065	2015-01-07	3	05:00	70	11	32.3
03-1065	2015-01-16	F/U	14:30	464	10.9	32.6
03-1066	2015-01-05	1	09:24	29	13.8	40.1	35	94	40	48	195	3.96
03-1066	2015-01-06	2	12:00	28	10.2	29.1
03-1066	2015-01-07	3	05:00	75	9.7	28.5
03-1066	2015-01-08	4	08:00	97	9.87	29.7
03-1066	2015-01-15	F/U	14:00	361	9.78	29.3
03-1067	2015-01-11	1	05:00	15	16.6	50.4	29.4	248	105	46	203	6.51
03-1067	2015-01-12	2	09:30	61	13.6	41
03-1067	2015-01-22	F/U	10:00	368	12.9	36.8
03-1068	2015-01-11	1	03:30	17	14.8	43.1	29.6	274	154	50	150	2.66
03-1069	2015-01-13		04:32	14		46.5
03-1069	2015-01-14		9:41	37		33.6
03-1069	2015-01-12		12:43	48	16.7	49.3	25.8	109	26	64	403	2.4
03-1070	2015-01-12	1	09:00	30	13.4	38.8		318	144	39	306	2.16
03-1070	2015-01-13	2	05:00	47	10.7	32.7
03-1070	2015-01-14	3	08:00	69	11.9	34.3
03-1070	2015-01-23	F/U	10:00	454	11	33.8
03-1071	2015-01-18	2	07:30	7	15.8	45.4	36.1	196	104	58	149	4.16
03-1071	2015-01-19	3	05:00	19	15.8	46.6
03-1071	2015-01-20	4	05:00	58	12.2	36.7
03-1071	2015-01-27	F/U	14:10	266	13.1	37.4
03-1072	2015-01-18	1	01:00	32	15.9	46.6	31.8	261	91	56	115	3.53
03-1072	2015-01-19	2	09:15	29	15.2	46.1
03-1072	2015-01-20	3	05:00	75	11.7	35.8
03-1072	2015-01-27	F/U	10:30	435	12.5	37
03-1073	2015-01-19	1	11:38	33	14.7	42.1	31.8	1922	662	41	238	2.91
03-1073	2015-01-21	3	08:00	105	9.8	29
03-1073	2015-01-30	F/U	11:00	408	9.57	30.5
03-1074	2015-01-21	1					26	236	103	28	54	2.95
03-1075	2015-01-22	1	10:00	103	14.5	43.1	31.4	116	40	39	123	1.62
03-1075	2015-01-23	2	09:30	49	14.3	40.9
03-1075	2015-02-03	F/U	09:00	463	11.9	36.6
03-1076	2015-01-26	1	09:55	11	13.3	40.5	30	525	189	48	607	4.34
03-1076	2015-01-28	3	12:00	20	12.6	36.3
03-1076	2015-01-29	4	08:30	66	10.3	29.6
03-1076	2015-02-09	F/U	11:30	414	10.5	33.2
03-1077	2015-01-27	1	14:00	35	12	36	32.5	130	66	49	29	2.16
03-1077	2015-01-28	2	09:00	63	12.4	37.9
03-1077	2015-02-05	F/U	10:00	432	12	36.2
03-1078	2015-02-02	1	10:00	17	12.7	40.7	29.5	467	219	53	126	3.57
03-1078	2015-02-03	2	06:30	24	12.2	35.1
03-1078	2015-02-04	3	08:00	31	12.1	37.9
03-1078	2015-02-13	F/U	13:00	506	11.9	37.9
03-1079	2015-02-03	1	07:48	78	15.6	44.5	30.1	77	23	37	85	2.05
03-1079	2015-02-04	2	10:04	43	14.3	41.1
03-1079	2015-02-05	3	10:11	48	13.5	38
03-1079	2015-02-13	F/U	10:30	593	13.6	39.9
03-1080	2015-02-26	1	10:26	40	17.6	50.3	33.8	223	117	63	175	2.74
03-1080	2015-02-27	2	09:25	44	13	37.6
03-1080	2015-03-09	F/U	12:50	578	11.8	37
03-1081	2015-02-27	1	18:00	15	17.8	52.2	39.9	155	69	63	245	4.75
03-1081	2015-03-02	3	05:50	55	15.6	42
03-1081	2015-03-09	F/U	12:50	448	13.7	41.5
03-1082	2015-03-05	1	00:00	35	15.6	45.3	29.2	152	65	37	37.3	2.27
03-1082	2015-03-06	2	05:00	52	13.2	39.8
03-1083	2015-03-05	1	22:30	91	12.6	38	42.5	90	41	40	969	2.15
03-1083	2015-03-06	2	09:00	88	13.7	41.4
03-1084	2015-03-06	1	06:00	27	18.5	52.8	22.9	138	74	48	120	6.18
03-1084	2015-03-07	2	08:00	31	16	46.7
03-1084	2015-03-08	3	09:00	96	11.5	33.8
03-1084	2015-03-16	F/U	13:00	667	11.5	34.8
03-1501	2014-09-16	1	11:00	28	22.2	66.1	16	113	71	59	89	2.52
03-1501	2014-09-17	2	05:00	14	16.1	48.6
03-1501	2014-09-18	3	08:00	38	13.9	43.5
03-1501	2014-09-20	5	09:30	20	10	30.8
03-1501	2014-09-30	F/U	13:00	171	9.49	30.1
03-1502	2014-09-26	1	15:00	16	13.4	39.3	20.8	81	35	33	265	1.78
03-1502	2014-09-27	2	05:00	16	13.6	38.9
03-1502	2014-09-28	3	05:00	40	11.8	35.8
03-1502	2014-09-29	4	17:00	195	12.5	37.2
03-1502	2014-09-30	5	05:00	210	12.3	37.1
03-1502	2014-10-13	F/U	14:30	362	10.9	33.2
03-1503	2014-10-21	1	12:30	18	14.2	41.6	31.9	830	450		98	2.89
03-1503	2014-10-22	2	05:00	17	14.8	44.2
03-1503	2014-10-23	3	10:00	45	13.1	38.6
03-1503	2014-11-07	F/U	13:30	330	11.6	36.5
03-1504	2014-10-29	1	17:50	99	14.8	43.6	35.8	407	225	60	66	1.72
03-1504	2014-10-30	2	11:30	36	12.7	38.2
03-1504	2014-10-31	3	10:40	51	13.3	39.8
03-1504	2014-11-02	5	09:20	176	12.9	38
03-1504	2014-11-06	F/U	14:00	592	12.5	37.1
03-1505	2014-11-06	1	19:00	8	16	48.5	32.8	165	115	64	215	2.35
03-1505	2014-11-07	2	05:00	10	16	48.5
03-1505	2014-11-09	4	05:30	41
03-1506	2014-11-11	1	09:00	41	17	50.8		528	176	65
03-1506	2014-11-12	2	09:30	41	14.9	46.5
03-1506	2014-11-13	3	11:00	47	13.9	41		204	77
03-1506	2014-11-27	F/U	14:50	404	13.2	39.7
03-1507	2014-11-13	1	19:15	30	14.3	41.7	28.2	162	85	48	68	1.85
03-1507	2014-11-14	2	09:00	51
03-1507	2014-11-25	F/U	14:00	538	13.1	38.1
03-1508	2014-11-25	1	10:00	40	15.9	48.4	26.2	104	38	73	85	1.4
03-1508	2014-11-26	2	10:00	41	14.8	44
03-1508	2014-11-27	3	13:00	27	12.6	39.4
03-1508	2014-11-28	4	09:30	43	12.3	37.1
03-1508	2014-11-29	5	10:00	74	12.2	38.3
03-1509	2014-11-25	1	11:30	14	14	41.9	33.1	137	116	60	63	3.67
03-1509	2014-11-26	2	11:00	15	13.3	42.1
03-1509	2014-11-27	3	05:00	20	11.9	36.4
03-1509	2014-11-28	4	05:00	40	12.3	37.6
03-1509	2014-12-12	F/U	10:30	205	12.1	35.9
03-1510	2014-11-27	1	01:30	33	15.1	45	20.2	91	93		7310	9.71
03-1510	2014-11-28	2	06:20	77	13.2	39.3
03-1510	2014-11-29	3	05:00	47	13.7	39.3
03-1510	2014-11-30	4	10:00	44	12.3	35.9
03-1510	2014-12-01	5	10:00	70	11.9	36.1
03-1510	2014-12-10	F/U	10:30	440	12.3	35.6
03-1511	2014-11-30	1	10:00	17	18.1	53.3	27.1	170	93		183	4.73
03-1511	2014-12-01	2	10:00	30	15.9	46.5
03-1511	2014-12-02	3	10:00	63	14.6	42.4
03-1511	2014-12-03	4	10:00	135	13.5	40.1
03-1511	2014-12-16	F/U	14:00	429	12.4	38.6
03-1512	2014-12-03	1	10:50	22	16.3	48.4	28.6	1398	586		182	3.92
03-1512	2014-12-04	2	12:00	40	15.5	46.4
03-1512	2014-12-05	3	05:40	65	14.3	43
03-1512	2014-12-07	5	10:30	152	12.8	38.5
03-1512	2014-12-17	F/U	08:30	304	14.3	42.1
03-1513	2014-12-03	1	15:00	35	13.6	40.2	31.5	55			96	2.83
03-1513	2014-12-04	2	12:00	25	13.4	39.8
03-1513	2014-12-05	3	09:00	55	13.2	39.5
03-1513	2014-12-18	F/U	10:00	339	13.7	39.6
03-1514	2014-12-18	1	11:00	12	16.8	49.9	31.2	5289	1951	75	262	8.3
03-1514	2014-12-19	2	10:00	11	14.7	41.3
03-1514	2014-12-20	3	06:00	28	13.1	38.8
03-1514	2014-12-21	4	06:00	31	11.3	31.8
03-1514	2014-12-22	5	05:00	44
03-1514	2015-01-12	F/U	09:00	213	7.5	24.8
03-1515	2015-01-08	1	08:00	27	16.6	48.4	38.9	372	277	86	3600	3.15
03-1515	2015-01-09	2	05:00	36	17	49.7
03-1515	2015-01-10	3	08:30	112	14.8	43.3
03-1515	2015-01-11	4	08:00	196	13	37.8
03-1515	2015-01-22	F/U	14:00	517
03-1516	2015-01-08	1	10:20	51	13.6	40.6	35	90	29	73	744	2.19
03-1516	2015-01-09	2	10:10	60	14.2	42.1
03-1516	2015-01-10	3	05:00	104	13.4	39
03-1516	2015-01-11	4	05:00	153	12.4	37
03-1516	2015-01-12	5	05:00	176	12	35.2
03-1516	2015-01-19	F/U	08:00	389	12.4	36.8
03-1517	2015-01-21	1	11:50	14	17.2	50	34.9	275	143	60	318	2.74
03-1517	2015-01-22	2	09:30	19	15.9	46.9
03-1517	2015-01-23	3	10:00	57	14.4	41.9
03-1517	2015-01-24	4	09:00	131	14.8	43.7
03-1517	2015-01-25	5	10:00	256	14.6	43.5
03-1517	2015-02-05	F/U	12:50	150	15	45.9
03-1518	2015-02-02	1	05:00	8	17.7	54.4	19.7	66	46	54	75	3.44
03-1518	2015-02-03	2	12:00	47	15.5	44.9		89	59
03-1518	2015-02-04	3	10:00	98	15.4	46.1
03-1518	2015-02-13	F/U	13:00	405	13.1	39.4
03-1519	2015-02-05	1	13:40	7	12.7	38	28.1	16808	5353	164	1223	22.29
03-1519	2015-02-06	2	10:10	26	13	37.4
03-1519	2015-02-07	3	05:00	48	12.8	36.7
03-1519	2015-02-08	4	05:00	50	12.8	36.1
03-1519	2015-02-09	5	04:00	64	14.6	39.4

## Sheet: ECHO
StudyNo	StudyDay	Date	TimeOfDate	Pulse	HA	T0	RespiratoryRate	ECG	ECGResult	LVOTAve	LVOT2	SV	SVI	CI	AorticVTIAve	BSA	LVDdAve	LVDsAve	EF	PulmonaryETAve	TriAEAve	RMPI	MitralAEAve	AorticETAve	LMPI	RatioEAR3	RatioEAAve	E/A ratio	AorticVTIAve	IVCminAve	IVCmaxAve	IVCCI	Pericardial fluid/cm
03-1001	1	2014-09-08	15:00	117	90/50	38	28	2		1.59	2.5281	21.2348	18.1494	2.12348	10.7	1.17	3.15	2.26	63.0688	213.33			273.33	198.33	0.378158				10.7	0.45	0.88	0.488636	0.4
03-1001	2	2014-09-09	10:00	100	100/60	37.5	36	2		1.59	2.5281	24.0132	20.5241	2.05241	12.1	1.17	3.35	2.32	66.7854										12.1	0.65	0.97	0.329897	0.3
03-1001	3	2014-09-10	10:00	110	110/70	37.7	38	2		1.59	2.5281	24.807	21.2025	2.33228	12.5	1.17	3.14	2.01	73.7699	218.33	285	0.305363	300	210	0.428571				12.5	0.52	0.76	0.315789	0.43
03-1001	4	2014-09-11	10:30	95	110/70	37	36	2		1.59	2.5281	37.7661	32.2788	3.06648	19.03	1.17	3.66	2.28	75.8253	265	315	0.188679	316.67	210	0.507952	119	70	0.588235	19.03	1.1	1.35	0.185185	0.41
03-1001	5	2014-09-12	14:30	84	100/70	37	40	2		1.59	2.5281	36.8533	31.4985	2.64587	18.57	1.17	3.39	2.25	70.7619	311.67	410	0.315494	316.67	245	0.292531	122	48	0.393443	18.57	0.88	1.12	0.214286	0.2
03-1001	F/U	2014-09-24	09:35	118	100/60	37	24	2		1.59	2.5281	26.6526	22.78	2.68804	13.43	1.17	3.36	2.23	70.7654	248.33	281.67	0.134257	316.67	255	0.241843	107	41	0.383178	13.43	0.8	0.97	0.175258
03-1002	1	2014-09-09	15:00	120	100/70	38	30	2		1.31	1.7161	16.8392	25.63	3.0756	12.5	0.657013	2.52	1.75	66.5102	230	250	0.0869565	316.67	213.33	0.484414	86	62	0.72093	12.5	0.5	0.83	0.39759
03-1002	2	2014-09-10	10:30	110	100/60	37.5	24	2		1.31	1.7161	16.9739	25.835	2.84185	12.6	0.657013	2.44	1.61	71.2718	253.33	290	0.144752	300	220	0.363636				12.6	0.32	0.74	0.567568
03-1002	3	2014-09-11	14:00	100	90/60	37.5	26	2		1.31	1.7161	17.2434	26.2451	2.62451	12.8	0.657013	2.68	1.73	73.1011				315	278.33	0.13175				12.8	1.55	1.87	0.171123
03-1003	1	2014-09-10	11:00	107	100/70	38	28	1		1.39	1.9321	17.442	18.0677	1.93324	11.5	0.965373	2.61	1.72	71.3804	235	288.33	0.226936	300	238.33	0.258759	74	51	0.689189	11.5	0.38	0.66	0.424242
03-1003	2	2014-09-11	10:30	60	90/60	37	24	2		1.39	1.9321	24.8739	25.7661	1.54596	16.4	0.965373	2.75	1.87	68.5568	240	290	0.208333	373.33	285	0.30993	116	34	0.293103	16.4	0.54	0.78	0.307692
03-1003	3	2014-09-12	08:30	84	90/60	37.5	32	2		1.39	1.9321	30.9406	32.0505	2.69224	20.4	0.965373	2.83	1.92	68.772										20.4
03-1003	F/U	2014-09-23	13:40	98	90/60	37	24	2		1.39	1.9321	26.9972	27.9656	2.74063	17.8	0.965373	3.51	2.24	74.009	266.67	313.33	0.174973	320	265	0.207547	110	63	0.572727	17.8	0.89	1.12	0.205357
03-1004	1	2014-09-12	21:30	92	100/70	38	32	2		1.7	2.89	27.4507	20.7277	1.90695	12.1	1.32434	3.51	2.36	69.6041	235	321.67	0.368809	325	223.33	0.455246	75	53	0.706667	12.1	0.52	0.78	0.333333
03-1004	2	2014-09-13	08:30	96	100/70	37	28	2		1.7	2.89	24.9551	18.8434	1.80897	11	1.32434	3.67	2.49	68.768	241.67	296.67	0.227583	360	240	0.5	71	49	0.690141	11	0.51	0.85	0.4
03-1004	3	2014-09-14	09:00	100	100/60	37	26	2		1.7	2.89	31.0805	23.4686	2.34686	13.7	1.32434	3.88	2.49	73.5697	268.33	338.33	0.260873	345	255	0.352941	92	61	0.663043	13.7	0.67	0.97	0.309278
03-1004	4	2014-09-15	09:30	98	90/60	37	26	2		1.7	2.89	35.1641	26.5521	2.6021	15.5	1.32434	4.18	2.93	65.5591	316.67	393.33	0.242082	406.67	300	0.355567				15.5	0.82	1.04	0.211538
03-1004	F/U	2014-09-25	10:00	88	100/60	37	24	2		1.7	2.89	38.2721	28.8989	2.5431	16.87	1.32434	3.44	2.37	67.2983	275	285	0.0363636	300	235	0.276596	88	62	0.704545	16.87	0.78	1.01	0.227723
03-1005	1	2014-09-15	16:00	114	100/80	37,5	24	2		1.71	2.9241	17.1009	19.7245	2.24859	7.45	0.866987	3.19	2.28	63.4883	198.33	286.67	0.445419	298.33	200	0.49165				7.45	0.2	0.6	0.666667	0.3
03-1005	2	2014-09-16	09:00	100	100/70	37	24	2		1.71	2.9241	24.1019	27.7996	2.77996	10.5	0.866987	3.29	2.34	64.0201	240	300	0.25	340	243.3	0.397452				10.5	0.76	1.01	0.247525
03-1005	3	2014-09-17	09:01	100	100/71	38				1.71	2.9241	30.9881	35.7423	3.57423	13.5	0.866987	3.7	2.3	75.9797										13.5	0.56	0.74	0.243243
03-1005	F/U	2014-09-29	14.05	86						1.71	2.9241	40.6289	46.8622	4.03015	17.7	0.866987	3.88	2.62	69.2101	270	290	0.0740741	285	260	0.0961538	115	95	0.826087	17.7	1.04	1.35	0.22963
03-1006	1	2014-09-16	15:45	96	100/60	37.5	22	2		1.45	2.1025	22.0172	27.6659	2.65593	13.34	0.795822	3.27	2.15	71.5769	271.67	320	0.1779	303.33	260	0.166654	114	74	0.649123	13.34	0.88	1.18	0.254237
03-1006	2	2014-09-17	09:50	92	100/60	38	21	2		1.45	2.1025	28.718	36.086	3.31991	17.4	0.795822	3.36	2.22	71.157	300	335	0.116667	316.67	265	0.194981	99	49	0.494949	17.4	0.79	1.17	0.324786
03-1006	3	2014-09-18	14:00	100	100/60	37.5	26	2		1.45	2.1025	21.6211	27.1682	2.71682	13.1	0.795822	3.71	2.42	72.2461										13.1	0.95	1.25	0.24
03-1006	4	2014-09-19	09:00	88	100/60	37	20	2		1.45	2.1025	24.5919	30.9012	2.71931	14.9	0.795822	3.93	2.72	66.8465	313.33	366.67	0.170236	363.33	268.33	0.354042	89	51	0.573034	14.9	1.14	1.46	0.219178
03-1006	F/U	2014-09-29	09:00	105	90/60	37	24	2		1.45	2.1025	25.2026	31.6686	3.3252	15.27	0.795822	3.62	2.47	68.2338	295	308.33	0.0451864	291.67	275	0.0606182	128	60	0.46875	15.27	1.11	1.23	0.097561
03-1007	1	2014-09-17	15:00	85	100/70	37	24	2		1.65	2.7225	25.8597	20.1521	1.71293	12.1	1.28323	3.67	2.49	68.768	310	347.5	0.120968	405	271.67	0.490779	66	34	0.515152	12.1	0.51	0.88	0.420455
03-1007	2	2014-09-18	10:30	90	100/70	37	24	2		1.65	2.7225	33.0192	25.7314	2.31582	15.45	1.28323	3.78	2.55	69.2995	320	370	0.15625	390	285	0.368421				15.45	0.71	1.04	0.317308
03-1007	3	2014-09-19	09:30	90	100/70	37	18	2		1.65	2.7225	33.126	25.8147	2.32332	15.5	1.28323	3.89	2.5	73.4557	295	356.67	0.209051	381.67	283.33	0.347086	85	37	0.435294	15.5	0.94	1.12	0.160714
03-1007	F/U	2014-10-01	09:30	90	100/70	37	24	2		1.65	2.7225	29.7066	23.1499	2.08349	13.9	1.28323	3.45	2.26	71.8895	265	321.67	0.213849	350	280	0.25	89	50	0.561798	13.9	1.09	1.4	0.221429
03-1008	1	2014-09-22	13:20	103	120/90	38	36	2		1.56	2.4336	22.638	22.5816	2.3259	11.85	1.0025	3.75	2.81	57.9249	301.67	340	0.127059	350	238.33	0.468552	74	48	0.648649	14.85	0.91	1.46	0.376712
03-1008	2	2014-09-23	12:00	105	100/60	38	40	2		1.56	2.4336	24.0707	24.0108	2.52113	12.6	1.0025	3.62	2.52	66.2654	265	320	0.207547	306.67	223.33	0.37317	60	53	0.883333	12.6	1.02	1.32	0.227273
03-1008	3	2014-09-24	08:00	90	110/80	37.5	28	2		1.56	2.4336	33.2979	33.2149	2.98934	17.43	1.0025	3.74	2.55	68.3039	301.67	346.67	0.14917	365	245	0.489796	89	53	0.595506	17.43	0.8	1.25	0.36
03-1009	2	2014-09-23	09:20	90	80/50	37	28	2		1.64	2.6896	21.1978	17.6518	1.58866	10.04	1.20089	2.78	1.99	63.3204	263.33	285	0.0822922	341.67	231.67	0.474813	56	38	0.678571	10.04	0.85	1.25	0.32
03-1009	3	2014-09-24	13:00	95	100/70	37	22	2		1.64	2.6896	33.2958	27.7259	2.63396	15.77	1.20089	3.35	2.42	62.3026	257.2	285	0.108087	300	246.67	0.2162	68	50	0.735294	15.77	0.93	1.26	0.261905
03-1009	4	2014-09-25	15:30	105	105/70	37	26	2		1.64	2.6896	32.3034	26.8996	2.82446	15.3	1.20089	3.92	2.63	69.7999										15.3	1.13	1.4	0.192857	0.5
03-1009	5	2014-09-26	10:00	100	100/70	37	24	2		1.64	2.6896	36.7372	30.5917	3.05917	17.4	1.20089	4.02	2.59	73.2563	310	345	0.112903	336.67	282.5	0.191752	99	44	0.444444	17.4	1.09	1.33	0.180451	0.32
03-1009	F/U	2014-10-07	14:00	94	90/60	37	24	2		1.64	2.6896	35.3227	29.4138	2.76489	16.73	1.20089	3.78	2.63	66.3185	306.67	330	0.0760753	340	285	0.192982	104	40	0.384615	16.73	0.99	1.4	0.292857
03-1010	2	2014-09-23	11:30	100	90/60	37.5	20	2		1.59	2.5281	23.7552	21.9149	2.19149	11.97	1.08397	3.48	2.58	59.2506	273.33	318.33	0.164636	336.67	255	0.320275	71	42	0.591549	11.97	0.85	1.35	0.37037
03-1010	3	2014-09-24	13:00	120	100/70	37.5	24	2		1.59	2.5281	29.9668	27.6453	3.31744	15.1	1.08397	3.57	2.48	66.4764	256.67	333.33	0.298671	340	263.33	0.291156	71	40	0.56338	15.1	0.7	1.2	0.416667
03-1010	4	2014-09-25	09:00	118	100/70	37	24	2		1.59	2.5281	33.4001	30.8127	3.63589	16.83	1.08397	3.4	2.31	68.6383	270	320	0.185185	373.33	280	0.333321	67	31	0.462687	16.83	0.91	1.23	0.260163
03-1010	F/U	2014-10-06	13:00	88	90/60	37	24	2		1.59	2.5281	30.7607	28.3777	2.49723	15.5	1.08397	3.51	2.31	71.4954	265	311.67	0.176113	306.67	255	0.202627	81	38	0.469136	13.9	1.1	1.4	0.214286
03-1011	1	2014-09-26	10:30	70	110/80	37	28	2		1.54	2.3716	27.4974	29.1636	2.04145	14.77	0.942868	3.36	2.18	72.6881	265	345	0.301887	361.67	270	0.339519				14.77	0.45	0.78	0.423077
03-1011	2	2014-09-27	11:00	78	100/60	37	22	2		1.54	2.3716	27.6836	29.361	2.29016	14.87	0.942868	3.52	2.16	76.8935										14.87	0.55	0.86	0.360465
03-1011	F/U	2014-10-13	13:30	85	90/60	37	24	2		1.54	2.3716	31.407	33.3101	2.83135	16.87	0.942868	3.43	2.33	68.6538	301.67	345	0.143634	325	255	0.27451	111	66	0.594595	16.87	0.93	1.17	0.205128
03-1012	1	2014-09-27	12:45	117	120/90	37.5	26	2		1.48	2.1904	25.7404	28.5087	3.33551	14.97	0.902897	3.29	2.21	69.6898	257.5	272.5	0.0582524	295	217.5	0.356322	80	69	0.8625	13.97	0.59	0.86	0.313953
03-1013	1	2014-09-28	19:30	74	90/60	37	22	2		1.88	3.5344	37.0951	27.48	2.03352	13.37	1.3499	4.01	2.81	65.5899	235	271.67	0.156043	356.67	260	0.371808	76	43	0.565789	13.37	0.99	1.2	0.175
03-1013	2	2014-09-29	10:30	70	90/60	37	24	2		1.88	3.5344	41.4233	30.6863	2.14804	14.93	1.3499	4.65	3.31	63.9317										14.93	0.88	1.18	0.254237
03-1013	3	2014-09-30	09:30	78	90/60	37	20	2		1.88	3.5344	34.2096	25.3424	1.97671	12.33	1.3499	4.14	2.63	74.3631				365	270	0.351852				12.33	1.19	1.4	0.15
03-1013	F/U	2014-10-10	14:00	98	90/60	37	24	2		1.88	3.5344	34.5981	25.6301	2.51175	12.47	1.3499	3.97	2.69	68.8911	295	340	0.152542	353.33	271.67	0.300585	84	42	0.5	12.47	0.94	1.18	0.20339
03-1014	1	2014-10-01	13:00	80	100/70	37	20	2		1.68	2.8224	28.293	21.4243	1.71394	12.77	1.32061	3.4	2.69	50.4755	313.33	355	0.132991	376.67	246.67	0.52702	104	48	0.461538	12.77			#DIV/0!
03-1014	2	2014-10-02	10:30	78	100/60	37	24	2		1.68	2.8224	31.2397	23.6556	1.84514	14.1	1.32061	3.23	2.45	56.3594	318.33	370	0.162316	373.33	260	0.435885	95	61	0.642105	14.1	0.92	1.32	0.30303
03-1014	3	2014-10-03	10:00	80	110/80	37	20	2		1.68	2.8224	31.6829	23.9911	1.91929	14.3	1.32061	3.85	2.59	69.5549	321.67	376.67	0.170983	381.67	295	0.293797	119	41	0.344538	14.3	1.1	1.45	0.241379
03-1014	F/U	2014-10-13	10:00	88	110/80	37	24	2		1.68	2.8224	39.5039	29.9134	2.63238	17.83	1.32061	3.73	2.38	74.0221	298.33	328.33	0.10056	323.33	278.33	0.161679	120	72	0.6	17.83	1.27	1.44	0.118056
03-1015	1	2014-10-02	11:00	78	100/70	38	24	2		1.86	3.4596	31.4216	19.3898	1.5124	11.57	1.62053	4.43	3.26	60.1488	255	322.5	0.264706	341.67	256.67	0.331165				11.57	0.47	0.78	0.397436
03-1015	2	2014-10-03	09:30	70	100/70	37	20	2		1.86	3.4596	48.341	29.8304	2.08813	17.8	1.62053	4.62	3.45	58.358	265	340	0.283019	368.44	260	0.417077				17.8	0.83	1.2	0.308333
03-1015	4	2014-10-05	09:45	70	100/70	37	20	2		1.86	3.4596	45.6252	28.1545	1.97082	16.8	1.62053	4.44	3.08	66.6187				365.47	275	0.328982				16.8	1.27	1.7	0.252941
03-1015	F/U	2014-10-14	13:00	90	90/60	37	24	2		1.86	3.4596	46.0869	28.4394	2.55955	16.97	1.62053	3.68	2.57	65.9391	278.33	318.33	0.143714	286.67	250	0.14668	98	50	0.510204	16.87	1.33	1.82	0.269231
03-1016	1	2014-10-02	15:35	110	90/60	37	28	2		1.39	1.9321	14.8181	16.5157	1.81672	9.77	0.897218	3.26	2.23	67.9918	230	265	0.152174	257.5	192.5	0.337662	62	59	0.951613	9.77	0.32	0.77	0.584416
03-1016	2	2014-10-03	10:00	100	100/70	37	23	2		1.39	1.9321	13.9536	15.5521	1.55521	9.2	0.897218	3.1	2.1	68.9134	220	255	0.159091	265	210	0.261905				9.2	0.79	1.14	0.307018
03-1016	4	2014-10-05	10:40	84	100/70	37	24			1.39	1.9321	22.7505	25.3567	2.12996	15	0.897218	4.01	2.49	76.0578										15	0.6	0.91	0.340659
03-1016	F/U	2014-10-15	13:45	95	90/60	37	24	2		1.39	1.9321	22.3106	24.8665	2.36231	14.71	0.897218	3.47	2.29	71.2579	250	291.67	0.16668	305	251.67	0.211904	115	64	0.556522	14.51	0.97	1.2	0.191667
03-1017	2	2014-10-03	10:30	110	90/60	37.5	31	2		1.34	1.7956	10.4306	12.8511	1.41362	7.4	0.811651	2.73	2.05	57.6578	236.67	255	0.0774496	308.33	190	0.622789	67	50	0.746269	7.4	0.47	0.7	0.328571
03-1017	4	2014-10-05	10:21	80	90/60	37	24	2		1.34	1.7956	16.8723	20.7876	1.66301	11.97	0.811651	3.65	2.59	64.271				291.7	200	0.4585				11.97	0.71	0.99	0.282828
03-1017	F/U	2014-10-15	14:00	95	100/60	37	24	2		1.34	1.7956	23.92	29.4708	2.79972	16.97	0.811651	3.58	2.34	72.0747	258.33	283.33	0.0967754	310	240	0.291667	103	62	0.601942	16.97	0.86	1.1	0.218182
03-1018	1	2014-10-03	14:10	92	100/70	38	20	2		2.02	4.0804	29.3726	21.893	2.01416	9.17	1.34164	4.03	2.75	68.2252	285	315	0.105263	348.33	240	0.451375	55	44	0.8	9.17	0.78	1.35	0.422222
03-1018	3	2014-10-05	10:00	80	90/60	37	20	2		2.02	4.0804	39.7186	29.6045	2.36836	12.4	1.34164	4.42	2.83	73.7522										12.4	1.03	1.39	0.258993
03-1019	2	2014-10-05
03-1019	3	2014-10-06														0.609781	3.19	2.29	63.0057
03-1020	1	2014-10-05	13:00	110	100/57	38.8	36	2		1.86	3.4596	31.1501	22.5749	2.48324	11.47	1.37986	3.73	2.8	57.6993	210	231.67	0.10319	282.5	205	0.378049	62	34	0.548387	11.47	0.95	1.26	0.246032
03-1020	2	2014-10-06	10:00	122	115/65	38.5	33	2		1.86	3.4596	39.6505	28.7352	3.5057	14.6	1.37986	3.91	3.01	54.3785	215.5	260	0.206497	294	190	0.547368				14.6	1.06	1.53	0.30719
03-1020	3	2014-10-07	10:00	86	113/59	38.5	32	2		1.86	3.4596	43.7242	31.6875	2.72512	16.1	1.37986	3.81	2.68	65.196	205	266.3	0.299024	312.1	210	0.48619				16.1	1.21	1.6	0.24375
03-1020	4	2014-10-08	09:00	80	118/72	38	30	2		1.86	3.4596	51.953	37.651	3.01208	19.13	1.37986	3.81	2.52	71.0648	210	250	0.190476	311.4	196.7	0.583122				19.13	1.19	1.66	0.283133
03-1020	5	2014-10-09	10:00	80	100/70	37.5	44	2		1.86	3.4596	56.2168	40.7411	3.25929	20.7	1.37986	4.22	2.88	68.2137				305	220	0.386364				20.7	1.28	1.67	0.233533
03-1020	F/U	2014-10-20	13:20	90	90/60	37	24	2		1.86	3.4596	45.082	32.6716	2.94044	16.6	1.37986	4.33	2.97	67.7295	280	298.33	0.0654643	300	250	0.2				16.6	1.26	1.56	0.192308
03-1021	1	2014-10-06	20:30	90	90/60	39	18	2		1.75	3.0625	26.2764	23.0459	2.07413	10.93	1.14018	3.4	2.39	65.2658	265	303.33	0.144642	315	255	0.235294	74	55	0.743243	10.93	0.52	0.8	0.35
03-1021	2	2014-10-07	10:30	108	90/60	37.5	24	2		1.75	3.0625					1.14018	3.3	2.29	66.5832											0.85	1.27	0.330709
03-1021	3	2014-10-08	10:00	82	100/60	37.2	24	2		1.75	3.0625	33.3443	29.2449	2.39808	13.87	1.14018	3.74	2.42	72.9086				325	250	0.3				13.87	1.39	1.88	0.260638
03-1021	4	2014-10-09	10:00	74	90/60	37	22	2		1.75	3.0625					1.14018	3.58	2.41	69.4928	270	310	0.148148	330	250	0.32					1.3	1.72	0.244186
03-1021	F/U	2014-10-21	13:35	88	100/60	37	24	2		1.75	3.0625	35.8205	31.4167	2.76467	14.9	1.14018	3.65	2.51	67.4806	275	326.67	0.187891	300	251.67	0.192037	85	52	0.611765	14.9	1.17	1.72	0.319767
03-1022	1	2014-10-06	19:15	90	100/60	37	22	2		1.6	2.56	27.3908	23.227	2.09043	13.63	1.17927	3.23	2.21	67.9691	316.67	371.67	0.173682	320	255	0.254902	99	48	0.484848	13.63	0.63	0.9	0.3
03-1022	2	2014-10-07	10:00	74	100/70	37	20	2		1.6	2.56	35.0273	29.7027	2.198	17.43	1.17927	3.54	2.35	70.7454										17.43	0.64	1.2	0.466667
03-1022	3	2014-10-08	09:00	80	110/80	37	20	2		1.6	2.56	36.5144	30.9637	2.4771	18.17	1.17927	3.55	2.47	66.3174	310	390	0.258065	325	235	0.382979				18.17	1.1	1.39	0.208633
03-1022	4	2014-10-09		80	100/60	37	24	2		1.6	2.56	33.0177	27.9986	2.23988	16.43	1.17927	3.8	2.54	70.1358										16.43	1.2	1.66	0.277108
03-1022	F/U	2014-10-23	10:30	88	100/60	37	24	2		1.6	2.56	36.2331	30.7251	2.70381	18.03	1.17927	3.5	2.41	67.3527	321.67	353.33	0.0984239	328.33	271.67	0.208562	97	50.2	0.517526	18.03	1.2	1.6	0.25
03-1023	2	2014-10-09	09:00	92	100/70	37	24	2		1.42	2.0164	24.8986	32.4152	2.9822	15.73	0.768115	3.56	2.49	65.7825	326.67	456.67	0.397955	335	271.67	0.233114	86	52	0.604651	15.73	0.64	1.02	0.372549
03-1023	3	2014-10-10	08:30	92	90/60	37	28	2		1.42	2.0164	22.9992	29.9424	2.7547	14.53	0.768115	3.75	2.46	71.77	321.67	385	0.196879	370	320	0.15625	96	56	0.583333	14.53	0.76	1.2	0.366667
03-1023	4	2014-10-11	09:00	78	100/70	37	22	2		1.42	2.0164	22.0494	28.7059	2.23906	13.93	0.768115	3.64	2.51	67.2118	315	350	0.111111	320	260	0.230769	89	52	0.58427	11.93	1.1	1.4	0.214286
03-1023	F/U	2014-10-21	07:15	100	100/60	37	28	2		1.42	2.0164	23.8539	31.0551	3.10551	15.07	0.768115	3.46	2.41	66.2073	285	290	0.0175439	290	270	0.0740741	106	63	0.59434	15.07	0.9	1.21	0.256198
03-1024	2	2014-10-09	09:30	94	90/60	37	24	2		2.03	4.1209	35.3575	24.1762	2.27256	10.93	1.46249	4.39	3.19	61.6312	283.33	351.67	0.241203	371.67	231.67	0.604308	38	34	0.894737	9.93
03-1024	3	2014-10-10	09:00	84	100/60	37	24	2		2.03	4.1209	34.7105	23.7338	1.99364	10.73	1.46249	4.81	3.59	58.4235										10.73	0.77	1.13	0.318584
03-1024	4	2014-10-11	09:00	82	100/70	37	20	2		2.03	4.1209	43.8977	30.0156	2.46128	13.57	1.46249	4.99	3.67	60.2171	266.67	361.67	0.356246	378.33	278.33	0.359286	71	37	0.521127	13.57	0.76	1.15	0.33913
03-1024	F/U	2014-10-23	15:30	80	100/60	37	20	2		2.03	4.1209	53.7965	36.7841	2.94273	16.63	1.46249	4.89	3.34	68.1351	280	345	0.232143	340	275	0.236364	85	54	0.635294	16.63	1.1	1.45	0.241379
03-1025	1	2014-10-09	19:00	100	100/60	37	30	2		1.78	3.1684	39.1236	30.1845	3.01845	15.73	1.29615	3.49	2.56	60.5321	301.67	343.33	0.138098	331.67	258.33	0.2839	104	58	0.557692	15.73	1	1.4	0.285714
03-1025	2	2014-10-10	09:30	80	100/60	37	19	2		1.78	3.1684	34.3979	26.5386	2.12308	13.83	1.29615	3.58	2.55	63.8614	300	350	0.166667	330	255	0.294118				13.83	1.02	1.35	0.244444
03-1025	3	2014-10-11	09:00	84	90/60	37	24	2		1.78	3.1684	39.223	30.2612	2.54194	15.77	1.29615	3.33	2.23	69.9682	313.33	363.33	0.159576	370	311.67	0.187153	105	44	0.419048	15.77	0.99	1.39	0.28777
03-1025	F/U	2014-10-24	14:00	88	90/60	37	24	2		1.78	3.1684	42.2077	32.5639	2.86563	16.97	1.29615	3.47	2.33	69.7253	316.67	351.67	0.110525	325	275	0.181818	109	40	0.366972	16.97	1.3	1.59	0.18239
03-1027	2	2014-10-13	17:00	82	90/60	37.2	28	2		1.29	1.6641	19.1114	22.9337	1.88057	14.63	0.833333	3.31	2.21	70.2359	270	303.33	0.123444	305	256.67	0.188296	120	76	0.633333	14.63	0.72	1.1	0.345455
03-1027	3	2014-10-14	08:30	86	100/70	37	26	2		1.29	1.6641	21.4236	25.7083	2.21092	16.4	0.833333	3.28	2.01	76.9873	275	295	0.0727273	325	240	0.354167	224	164	0.732143	16.4	0.82	1.21	0.322314
03-1027	F/U	2014-10-24	07:20	90	90/60	37	24	2		1.29	1.6641	22.4687	26.9624	2.42662	17.2	0.833333	3.01	1.94	73.2265	285	335	0.175439	345	290	0.189655	105	43	0.409524	15.97	1.01	1.32	0.234848
03-1028	2	2014-10-14	08:30	84	100/70	37	24	2		1.78	3.1684	32.7563	23.681	1.9892	13.17	1.38323	3.65	2.49	68.2518	293.33	350	0.193195	373.33	260	0.435885	68	39	0.573529	10.17	0.73	1.16	0.37069
03-1028	3	2014-10-15	08:45	80	90/60	37	24	2		1.78	3.1684	34.7461	25.1195	2.00956	13.97	1.38323	4.21	2.93	66.2902	345	428.3	0.241449	403.33	281.67	0.431924	73	38	0.520548	13.97	1.1	1.39	0.208633
03-1028	F/U	2014-10-28	10:20	88	110/70	37	24	2		1.78	3.1684	34.6466	25.0476	2.20419	13.93	1.38323	3.23	2.11	72.1234	275	308.33	0.1212	293.33	260	0.128192				13.93	1	1.32	0.242424
03-1029	1	2014-10-14	10:00	110	120/90	38	28	2		1.65	2.7225	31.9933	24.3668	2.68034	14.97	1.31299	3.22	2.17	69.3936	270	323.33	0.197519	340	260	0.307692	93	44	0.473118	15.97	1.1	1.57	0.299363
03-1029	2	2014-10-15	10:30	110	100/60	38	24	2		1.65	2.7225	28.7876	21.9252	2.41177	13.47	1.31299	2.96	2.01	68.6878	265	335	0.264151	290	220	0.318182				13.47	1.04	1.39	0.251799
03-1029	3	2014-10-16	08:50	80	100/70	37.5	24	2		1.65	2.7225	33.4038	25.441	2.03528	15.63	1.31299	3.72	2.41	72.8092	265	337.77	0.274604	345	231.3	0.491569				15.63	1.3	1.7	0.235294
03-1029	4	2014-10-17	08:20	84	90/60	38	24	2		1.65	2.7225	46.526	35.4352	2.97655	21.77	1.31299	3.68	2.36	73.625				355	233.43	0.520799				18.77	1.4	1.72	0.186047
03-1029	F/U	2014-10-29	13:30	94	110/70	37	24	2		1.65	2.7225	38.1911	29.0871	2.73419	17.87	1.31299	3.51	2.29	72.2294	253.33	278.33	0.0986855	300	240	0.25	63	33	0.52381	15.87	0.95	1.25	0.24
03-1030	2	2014-10-15	09:00	100	100/70	37	32	2		1.49	2.2201	22.5341	29.3093	2.93093	12.93	0.768838	3.52	2.39	68.6985	305	333.33	0.0928852	398.33	286.67	0.389507	77	40	0.519481	12.93	0.48	0.9	0.466667
03-1030	3	2014-10-16	08:30	82	90/60	37.5	26	2		1.49	2.2201	23.8238	30.9868	2.54091	13.67	0.768838	3.79	2.53	70.2529	300	355	0.183333	385	266.67	0.443732	82			13.67	0.68	0.98	0.306122
03-1030	4	2014-10-17	08:30	90	90/60	37.5	24	2		1.49	2.2201	26.8388	34.9083	3.14174	15.4	0.768838	3.64	2.35	73.0909	300	343.33	0.144433	376.67	256.67	0.467526	82	53	0.646341	14.4	0.85	1.1	0.227273
03-1030	F/U	2014-10-27	14:00	92	90/60	37	24	2		1.49	2.2201	24.7997	32.2562	2.96757	14.23	0.768838	3.56	2.39	69.7418	286.67	311.67	0.0872083	325	265	0.226415	88	47	0.534091	14.23	0.89	1.18	0.245763
03-1031	2	2014-10-16	09:00	76	100/70	37.5	30	2		1.68	2.8224	24.7481	22.8687	1.73802	11.17	1.08218	3.35	2.18	72.4428	261.67	345	0.318455	350	255	0.372549	54	31	0.574074	11.37
03-1031	4	2014-10-18	17:40	84	100/70	37.2	27	2		1.68	2.8224	37.0667	34.2519	2.87716	16.73	1.08218	3.8	2.27	78.683	306.67	388.33	0.26628	385	255	0.509804	73	53	0.726027	16.73	1.19	1.54	0.227273
03-1031	5	2014-10-19	19:30	74	90/60	37	24	2		1.68	2.8224	40.3236	37.2615	2.75735	18.2	1.08218	3.72	2.39	73.4805	300	385	0.283333	350	268.33	0.304364				18.2	1.26	1.71	0.263158
03-1031	F/U	2014-10-30	07:00	88	90/60	37	24	2		1.68	2.8224	32.7906	30.3006	2.66645	14.8	1.08218	3.71	2.45	71.2011	245	260	0.0612245	317.5	287.5	0.104348		51		14.8	0.98	1.25	0.216
03-1032	3	2014-10-23	10:30	100	110/70	37.5	38	2		1.41	1.9881	21.1157	29.7058	2.97058	13.53	0.710829	3.34	2.42	61.963	268.33	298	0.110573	340	233.33	0.457164	104	53	0.509615	13.53	0.88	1.46	0.39726
03-1032	4	2014-10-24	09:00	98	120/80	37.5	30	2		1.41	1.9881	20.1325	28.3226	2.77561	12.9	0.710829	3.23	2.27	65.2888	245	310	0.265306	320	211.3	0.514434				12.9	0.88	1.35	0.348148
03-1032	5	2014-10-25	16:00	90	120/80	37.5	22	2		1.41	1.9881	24.7052	34.7555	3.128	15.83	0.710829	2.85	1.95	67.9691	288.33	353.33	0.225436	370	274	0.350365	88	42	0.477273	15.43	0.9	1.19	0.243697
03-1032	F/U	2014-11-05	10:30	98	90/60	37	26	2		1.41	1.9881	21.8492	30.7377	3.01229	14	0.710829	2.8	1.98	64.6392	260	290	0.115385	280	225	0.244444	112	49	0.4375	13	0.93	1.16	0.198276
03-1033	1	2014-10-28	16:30	110	120/80	38.2	24	2		1.6	2.56	18.5084	15.1638	1.66802	9.21	1.22056	3.78	2.83	58.0353	205	275	0.341463	297.5	177.5	0.676056	73	59	0.808219	9.21	0.25	0.67	0.626866
03-1033	2	2014-10-29	09:40	95	110/80	37.5	28	2		1.6	2.56	20.0558	16.4316	1.561	9.98	1.22056	3.95	2.99	56.6267	200	280	0.4	295	176.6	0.670442				9.98	0.33	0.73	0.547945	0.3
03-1033	3	2014-10-30	14:00	98	110/70	37	30	2		1.6	2.56	26.788	21.9472	2.15083	13.33	1.22056	4.2	2.97	64.6392										13.33	0.82	1.12	0.267857
03-1033	4	2014-10-31	10:00	100	110/70	37	24	2		1.6	2.56	33.7613	27.6604	2.76604	16.8	1.22056	4.18	2.87	67.6319				296.7	200	0.4835				16.8	1.34	1.76	0.238636
03-1033	5	2014-11-01	07:00	76	120/80	37	25	2		1.6	2.56	34.3039	28.1049	2.13598	17.07	1.22056	4.32	2.93	68.8002	250	300	0.2	300	220	0.363636				17.07	1.45	1.85	0.216216
03-1033	F/U	2014-11-11	14:30	90	110/70	37	26	2		1.6	2.56	37.4388	30.6734	2.76061	18.63	1.22056	4.25	2.92	67.5674	285	316.67	0.111123	315	255	0.235294	131	51	0.389313	18.63	1.14	1.51	0.245033
03-1034	1	2014-11-04	09:30	105	90/60	38.2	40	2		1.58	2.4964	25.417	20.0134	2.1014	12.97	1.27	3.52	2.19	75.9173	220	298.33	0.356045	266.67	215	0.240326	61	37	0.606557	12.97	0.99	1.54	0.357143
03-1034	2	2014-11-05	09:00	102	100/70	38	28	2		1.58	2.4964	23.2613	18.316	1.86823	11.87	1.27	3.88	2.48	73.8868				270	220	0.227273				11.87	1.01	1.39	0.273381
03-1034	3	2014-11-06	11:00	100	90/60	37.5	24	2		1.58	2.4964	27.3766	21.5564	2.15564	13.97	1.27	3.89	2.52	72.8135				360	280	0.285714				13.97	1.16	1.58	0.265823
03-1034	4	2014-11-07	09:00	90	90/60	37	24	2		1.58	2.4964	37.0966	29.2099	2.62889	18.93	1.27	4.1	2.77	69.1619	248.33	330	0.328877	388.33	293.33	0.323867	86	33	0.383721	16.93	1.32	1.68	0.214286
03-1034	F/U	2014-11-17	14:15	92	120/70	37	24	2		1.58	2.4964	33.7064	26.5405	2.44172	17.2	1.27	3.85	2.58	69.9062	275	338.33	0.230291	330	265	0.245283	80	50	0.625	14.2	1.24	1.6	0.225
03-1035	1	2014-11-07	09:00	86	100/70	37.4	30	2		1.45	2.1025	18.1221	14.4045	1.23879	10.98	1.25808	3.12	2.07	70.7957	280	343.33	0.226179	366.67	243.33	0.506884	87	44	0.505747	10.98	0.68	1.11	0.387387
03-1036	1	2014-11-11	16:30	98	110/70	38.5	22	2		1.75	3.0625	33.8973	28.2269	2.76624	14.1	1.20088	4.48	3.02	69.3672	245	300	0.22449	295	230	0.282609		45		13.1	0.53	1.02	0.480392
03-1036	2	2014-11-12	08:50	88	120/80	38	22	2		1.75	3.0625	34.7868	28.9676	2.54915	14.47	1.20088	4.55	3.09	68.6786				300	230	0.304348				13.47	0.98	1.45	0.324138
03-1036	3	2014-11-13	08:30	80	120/80	37	20	2		1.75	3.0625	39.4987	32.8914	2.63131	16.43	1.20088	4.43	2.99	69.253				315	235	0.340426				14.43	0.97	1.47	0.340136
03-1036	F/U	2014-11-24	10:30	88	120/70	37	22	2		1.75	3.0625	40.22	33.4919	2.94729	16.73	1.20088	4.47	3.12	65.9951	300	355	0.183333	310	251.67	0.231772	101	52	0.514851	13.43	1.15	1.48	0.222973
03-1037	1	2014-11-14	10:00	100	110/80	37	24	2		1.44	2.0736	20.1356	25.2287	2.52287	12.37	0.798123	2.97	2.07	66.1435	268.33	316.5	0.179518	310	270	0.148148	60	33	0.55	12.37	0.51	0.89	0.426966
03-1037	2	2014-11-15	18:30	80	100/60	37	26	2		1.44	2.0736	22.0889	27.6761	2.21409	13.57	0.798123	3.5	2.28	72.356	310	340	0.0967742	305	270	0.12963	99	37	0.373737	13.57	0.61	0.95	0.357895	0.4
03-1037	4	2014-11-17	11:45	78	110/70	37	24	2		1.44	2.0736	22.74	28.4919	2.22237	13.97	0.798123	3.56	2.23	75.421	330	370	0.121212	382.5	291.67	0.311414	90	40	0.444444	13.97	0.93	1.34	0.30597
03-1037	5	2014-11-18	10:15	80	110/70	37	24	2		1.44	2.0736	27.2652	34.1617	2.73294	16.75	0.798123	3.52	2.45	66.2813	312.5	355	0.136	375	307.5	0.219512				16.75	1.06	1.43	0.258741
03-1038	1	2014-11-14	16:30	95	100/75	37	26	2		1.93	3.7249	28.5387	21.4577	2.03848	9.76	1.33	3.92	2.87	60.7547	257.5	282.5	0.0970874	313.33	217.5	0.440598	36	24	0.666667	9.76	0.69	0.99	0.30303
03-1038	2	2014-11-15	17:40	93	100/60	37.5	17	2		1.93	3.7249	26.9889	20.2925	1.8872	9.23	1.33	3.91	2.8	63.2765	255	290	0.137255	316.67	245	0.292531	70	46	0.657143	9.23	0.68	0.94	0.276596
03-1038	4	2014-11-17	15:00	80	100/70	37	24	2		1.93	3.7249	35.6734	26.8222	2.14577	12.2	1.33	4.61	3.32	62.6482	332.5	378.33	0.137835	433.33	306.67	0.413017				12.2	1.1	1.45	0.241379
03-1038	5	2014-11-18	10:30	80	90/60	37	22	2		1.93	3.7249	36.7553	27.6356	2.21085	12.57	1.33	4.36	3	67.4235	330	400	0.212121	400	320	0.25				12.37	1.56	1.82	0.142857
03-1038	F/U	2014-12-01	13:30	85	90/60	37	24	2		1.93	3.7249	41.9016	31.5051	2.67793	14.33	1.33	4.25	3.13	60.0547	271.67	321.67	0.184047	335	280	0.196429	59	30	0.508475	13.03	1.04	1.35	0.22963
03-1039	1	2014-11-15	17:00	84	100/60	37	20	2		1.81	3.2761	38.9104	26.8225	2.25309	15.13	1.45067	4.55	3.28	62.5383	290	310	0.0689655	310	268.33	0.155294	95	39	0.410526	14.13	0.99	1.47	0.326531
03-1039	3	2014-11-17	10:00	78	110/70	37	24	2		1.81	3.2761	44.7482	30.8467	2.40604	17.4	1.45067	4.7	3.38	62.8074	345	367.5	0.0652174	386.67	320	0.208344				17.4	1.23	1.73	0.289017
03-1039	F/U	2014-11-24	14:30	84	110/70	37	22	2		1.81	3.2761	47.8343	32.9741	2.76982	18.6	1.45067	4.75	3.29	66.7718	311.67	356.67	0.144383	310	280	0.107143	118	47	0.398305	18.6	1.34	1.75	0.234286
03-1040	1	2014-11-15	18:20	93	100/70	38	16	2		1.82	3.3124	36.9233	23.8613	2.2191	14.2	1.54741	3.54	2.43	67.6549	260	291.67	0.121808	280	235	0.191489	68	46	0.676471	14.2	0.78	1.26	0.380952
03-1040	3	2014-11-17	09:30	88	90/60	37	24	2		1.82	3.3124	54.5269	35.2375	3.1009	20.97	1.54741	4.01	2.74	68.098	316.67	398.33	0.257871	408.33	321.67	0.269407	84	43	0.511905	20.77	1.39	1.68	0.172619
03-1040	F/U	2014-11-25	09:45	84	90/60	37	22	2		1.82	3.3124	47.4023	30.6332	2.57319	18.23	1.54741	4.55	3.05	69.8793	310	332.5	0.0725806	320	270	0.185185	76	41	0.539474	18.03	1.45	1.71	0.152047
03-1041	1	2014-11-17	23:00	90	110/80	37.5	18	2		1.81	3.2761	37.1102	27.3324	2.45991	14.43	1.35774	3.73	2.53	68.7942	286.67	330	0.151149	330	260	0.269231	90	45	0.5	11.73	0.78	1.23	0.365854
03-1041	2	2014-11-18	15:00	85	110/80	37	24	2		1.81	3.2761	38.036	28.0143	2.38121	14.79	1.35774	3.83	2.64	67.2497										10.7	0.73	1.16	0.37069
03-1041	3	2014-11-19	08:45	82	90/60	37	20	2		1.81	3.2761	41.4821	30.5524	2.5053	16.13	1.35774	4.03	2.81	66.0997	280	340	0.214286	400	290	0.37931	114	38	0.333333	14.93	1.18	1.58	0.253165
03-1042	1	2014-11-17	19:30	80	90/60	37.5	22	2		1.58	2.4964	20.9097	21.0316	1.68253	10.67	0.994205	2.77	1.78	73.4649	310	335	0.0806452	323	285	0.133333	89	39	0.438202	10.67	0.55	0.88	0.375
03-1042	2	2014-11-18		70	90/60	37	24	2		1.58	2.4964	31.296	31.4784	2.20349	15.97	0.994205	3.05	1.99	72.2246	296.7	330	0.112235	320	280	0.142857				15.97	0.84	1.23	0.317073
03-1042	3	2014-11-19		65	90/60	37	24	2		1.58	2.4964	29.1991	29.3693	1.90901	14.9	0.994205	3.06	1.97	73.317										14.9	0.78	1.11	0.297297
03-1042	4	2014-11-20		84		100/70	37	2		1.58	2.4964	34.5491	34.7504	2.91903	17.63	0.994205	3.43	2.12	76.3884										15.63	0.92	1.14	0.192982
03-1042	F/U	2014-12-02		88	100/60	37	24	2		1.58	2.4964	31.1	31.2813	2.75275	15.87	0.994205	3.48	2.29	71.505	311.67	330	0.0588122	306.67	268.33	0.142884				14.27	0.9	1.07	0.158879
03-1043	1	2014-11-18	09:30	80	100/60	37	20	2		1.87	3.4969	29.7291	21.0821	1.68656	10.83	1.41016	4.38	3.28	58.0048	293.33	345	0.17615	366.67	245	0.496612	55	39	0.709091	10.83	0.8	1.26	0.365079
03-1043	2	2014-11-19	08:30	82	120/80	37	20	2		1.87	3.4969	47.4897	33.6768	2.7615	17.3	1.41016	4.42	3.1	65.5001										17.3
03-1043	3	2014-11-20	10:30	80	110/70	37	22	2		1.87	3.4969	49.219	34.9032	2.79225	17.93	1.41016	4.7	3.23	67.5426	300	372.5	0.241667	367.67	272.5	0.349248	73	37	0.506849	15.93	1.29	1.59	0.188679
03-1043	F/U	2014-12-03	13:00	88	110/70	37	20	2		1.87	3.4969	48.121	34.1245	3.00296	17.53	1.41016	4.41	2.98	69.1445	263.33	300.67	0.141799	305	245	0.244898	80	45	0.5625	15.53	1.67	1.88	0.111702
03-1044	2	2014-11-19	00:00	90	90/60	37.5	24	2		1.62	2.6244	30.8611	24.4007	2.19607	14.98	1.26476	3.35	2.37	64.5912	278.33	375	0.347322	390	248.33	0.570491	97	67	0.690722	14.98	0.71	1.09	0.348624
03-1044	3	2014-11-20	10:00	85	100/70	37	20	2		1.62	2.6244	26.4318	20.8986	1.77638	12.83	1.26476	3.47	2.45	64.8027	273.44	370	0.35313	373.3	268.7	0.389282				12.83	0.76	1.04	0.269231
03-1044	4	2014-11-21	08:45	90	90/60	37	24	2		1.62	2.6244	38.5867	30.5091	2.74582	18.73	1.26476	3.84	2.44	74.3448				360	288.7	0.246969				18.73	1.1	1.44	0.236111
03-1044	5	2014-11-22	09:30	72	100/70	37	20	2		1.62	2.6244	40.5232	32.0402	2.3069	19.67	1.26476	4.17	2.78	70.3704	336.67	420	0.247512	400	316.67	0.263145	86	33	0.383721	18.67	1.17	1.43	0.181818
03-1044	F/U	2014-12-04	13:50	80	110/70	37	20	2		1.62	2.6244	40.8529	32.3008	2.58407	19.83	1.26476	3.52	2.43	67.1004	301.67	340	0.127059	340	270	0.259259	99	58	0.585859	18.83	1.3	1.71	0.239766
03-1045	1	2014-11-20	09:45	78	100/70	37	18	2		1.78	3.1684	38.2282	29.2443	2.28105	15.37	1.3072	4.31	3.19	59.4547	283.33	333.33	0.176473	350	246.67	0.4189	76	34	0.447368	11.27	0.63	0.99	0.363636
03-1045	2	2014-11-21	09:00	84	100/60	37	24	2		1.78	3.1684	39.3723	30.1195	2.53004	15.83	1.3072	4.4	2.99	68.6198	290	395	0.362069	388.33	258.33	0.503232	88	36	0.409091	14.83	1.19	1.64	0.27439
03-1045	3	2014-11-22	10:00	80	90/60	37	22	2		1.78	3.1684	40.4666	30.9567	2.47654	16.27	1.3072	4.53	3.04	69.7778	300	370	0.233333	370	266.7	0.387327				15.87	1.31	1.77	0.259887
03-1045	F/U	2014-12-04	10:00	88	110/70	37	24	2		1.78	3.1684	42.6056	32.593	2.86819	17.13	1.3072	4.52	3.07	68.6672	280	328.33	0.172607	345	280	0.232143	101	53	0.524752	14.13	1.33	1.71	0.222222
03-1046	1	2014-11-22	10:15	95	110/70	37	26	2		1.77	3.1329	32.7828	23.7	2.2515	13.33	1.38324	3.89	2.76	64.2827	268.33	326.67	0.217419	325	248	0.310484	66	41	0.621212	13.33	0.42	0.9	0.533333
03-1046	3	2014-11-24	09:30	74	110/80	37	20	2		1.77	3.1329	41.3167	29.8695	2.21034	16.8	1.38324	3.92	2.67	68.4008	278.33	365	0.311393	350	275	0.272727	76	43	0.565789	16.8	0.94	1.2	0.216667
03-1046	F/U	2014-12-04	13:30	84	90/60	37	24	2		1.77	3.1329	47.2928	34.1899	2.87195	19.23	1.38324	3.76	2.52	69.895	300	346.67	0.155567	330	270	0.222222	96	59	0.614583	19.23	1.3	1.64	0.207317
03-1048	1	2014-11-27	11:30	110	120/95	37.2	24	2		1.78	3.1684	32.3335	22.3314	2.45646	13	1.44789	3.97	2.67	69.5798	251.67	273.33	0.0860651	313.33	211.67	0.480276	58	59	1.01724	13	0.74	1.2	0.383333
03-1048	F/U	2014-12-10	15:30	85	110/70	37	24	2		1.78	3.1684	46.9334	32.4149	2.75527	18.87	1.44789	4.35	2.96	68.493	265	290.33	0.0955849	320	260	0.230769	86	43	0.5	16.87	1.02	1.36	0.25
03-1049	1	2014-12-02	14:00	72	100/70	37	22	2		1.85	3.4225	39.0372	28.0843	2.02207	14.53	1.39	4.5	2.99	70.6657	258.33	331.67	0.2839	368.33	246.67	0.49321	70	54	0.771429	14.53	1	1.46	0.315068
03-1049	2	2014-12-03	08:45	88	110/60	37	22	2		1.85	3.4225	40.5686	29.2158	2.57099	15.1	1.38859	4.51	3.05	69.0707										15.1	1.13	1.56	0.275641
03-1049	3	2014-12-04	08:30	80	110/70	37	22	2		1.85	3.4225	46.936	33.8013	2.7041	17.47	1.38859	4.58	2.94	73.5488	261.67	351.67	0.343945	376.67	260	0.448731	62	45	0.725806	16.47	1.54	1.79	0.139665
03-1049	F/U	2014-12-16	10:00	80	110/60	37	18	2		1.85	3.4225	50.7779	36.5681	2.92545	18.9	1.38859	4.66	3.15	69.1131	295	346.67	0.175153	315	276.67	0.13854	89	60	0.674157	17.9	1.24	1.55	0.2
03-1050	1	2014-12-04	14:45	132	90/80	38.5	24	2		1.58	2.4964	21.2233	19.9819	2.63761	10.83	1.06213	3.53	2.61	59.5799	235	241.67	0.028383	253.33	196.67	0.288097	70	43	0.614286	10.83	0.8	1.25	0.36
03-1050	2	2014-12-05	09:30	92	90/60	37	26	2		1.58	2.4964	27.9645	26.3288	2.42225	14.27	1.06213	3.75	2.59	67.0538				316.67	255	0.241843				14.27	0.85	1.2	0.291667	0.32
03-1050	3	2014-12-06	21:30	100	90/60	37.8	26	2		1.58	2.4964	28.6504	26.9746	2.69746	14.62	1.06213	3.78	2.47	72.0993				280	216.8	0.291513				14.42	1.23	1.56	0.211538	0.3
03-1050	4	2014-12-07	08:45	90	90/60	37.7	24	2		1.58	2.4964	34.0983	32.1039	2.88935	17.4	1.06213	3.79	2.56	69.1822	220	260	0.181818	300	220	0.363636				17.4	1.24	1.56	0.205128	0.52
03-1051	1	2014-12-05	22:00	94	90/60	37	18	2		1.61	2.5921	28.4261	23.575	2.21605	13.97	1.20578	3.6	2.58	63.1912	270	315	0.166667	290	240	0.208333	67	57	0.850746	13.97	0.89	1.34	0.335821
03-1051	2	2014-12-06	22:30	92	110/80	37.5	24	2		1.61	2.5921	33.2283	27.5576	2.5353	16.33	1.20578	4.14	2.81	68.7307	265	299	0.128302	285	233.3	0.221603				16.33	1.11	1.51	0.264901
03-1051	3	2014-12-07	07:00	85	128/80	37.5	28	2		1.61	2.5921	30.1761	24.9389	2.11981	14.83	1.21	4.11	2.76	69.7168										14.83	1.31	1.57	0.165605
03-1051	4	2014-12-08	09:15	76	120/80	37.5	22	2		1.61	2.5921	36.4839	30.2577	2.29958	17.93	1.20578	4.42	2.92	71.1675	365	405	0.109589	410	320	0.28125	77	33	0.428571	16.93	1.23	1.4	0.121429
03-1052	2	2014-12-08	09:00	120	100/70	37	20	2		1.3	1.69	13.3992	19.5262	2.34315	10.1	0.686213	3.39	2.54	57.9368				325	210	0.547619				10.1
03-1052	3	2014-12-09	10:00	80	100/70	37	30	2		1.3	1.69	18.8252	27.4334	2.19467	14.19	0.686213	3.28	2.4	60.8247				340	200	0.7				14.19	0.43	0.74	0.418919
03-1053	1	2014-12-08	09:45	90	120/8	37.5	26	2		1.71	2.9241	32.8933	24.4673	2.20205	14.33	1.34438	4.25	2.87	69.2051	305	320	0.0491803	330	260	0.269231	104	56	0.538462	14.33	0.99	1.42	0.302817
03-1053	2	2014-12-09	09:30	100	120/80	38	34	2		1.71	2.9241	30.3684	22.5891	2.25891	13.23	1.34438	4.35	2.92	69.7531										13.23	0.95	1.3	0.269231	0.35
03-1053	3	2014-12-10	11:30	100	130/70	38	33	2		1.71	2.9241	30.9193	22.9989	2.29989	13.47	1.34438	4.12	2.63	73.9879	275	323.33	0.175745	333.7	235	0.42				13.47	0.87	1.19	0.268908	0.38
03-1053	4	2014-12-11	08:00	87	110/80	37	30	2		1.71	2.9241	47.7447	35.5143	3.08974	20.8	1.34438	4.44	2.78	75.4537				355	236.77	0.499345				19.8	1.12	1.43	0.216783	0.35
03-1053	5	2014-12-12	11:00	72	100/60	37	24	2		1.71	2.9241	42.3964	31.536	2.27059	18.47	1.34438	4.28	2.82	71.3967	358.33	403.33	0.125583	381.67	288.33	0.323726	101	43	0.425743	16.47	1.07	1.35	0.207407
03-1053	F/U	2015-01-19	14:00	88	100/60	37	18	2		1.71	2.9241	44.072	32.7824	2.88485	19.2	1.34438	4.17	2.85	68.0753	316.67	350	0.105252	315	263.33	0.196218	109	40	0.366972	18.2	1.1	1.35	0.185185
03-1054	1	2014-12-09	16:30	120	80/50	38	20	2		1.32	1.7424	12.0639	16.6983	2.0038	8.82	0.722459	3.09	2.25	61.3925	240	270	0.125	291.67	190	0.535105	46	38	0.826087	7.82	0.33	0.65	0.492308
03-1054	2	2014-12-10	11:45	92	100/70	37.8	26	2		1.32	1.7424	13.1718	18.2318	1.67733	9.63	0.722459	3.11	2.19	65.0819	217.1	260	0.197605	310	220	0.409091				7.63	0.54	0.78	0.307692
03-1054	3	2014-12-11		96	90/60	37.5	26	2		1.32	1.7424	16.8648	23.3436	2.24098	12.33	0.722459	3.23	2.22	67.5323	210	248.33	0.182524	280	220	0.272727				12.33	0.62	0.94	0.340426
03-1055	2	2014-12-10	12:00	90	110/70	37	24	2		1.35	1.8225	14.5212	18.7494	1.68745	10.15	0.774489	3.11	2.21	64.1164	247.5	270	0.0909091	286	220	0.3				10.15	0.37	0.67	0.447761
03-1055	3	2014-12-11	10:00	86	100/60	37.2	20	2		1.35	1.8225	19.1709	24.7529	2.12875	13.4	0.774489	3.44	2.31	69.7197				290	220	0.318182				12.4	0.66	1.09	0.394495
03-1055	4	2014-12-12	13:35	95	90/60	37	20	2		1.35	1.8225	25.4658	32.8808	3.12367	17.8	0.774489	3.64	2.43	70.2481	285	338.67	0.188316	303.33	242.5	0.250845	84	50	0.595238	13.4	0.85	1.14	0.254386
03-1055	F/U	2015-01-16	07:00	88	110/60	37	20	2		1.35	1.8225	24.2354	31.2921	2.75371	16.94	0.774489	3.42	2.41	65.0077	288.33	315	0.0924982	303.33	265	0.144642	92	53	0.576087	12.94	1.02	1.18	0.135593
03-1056	1	2014-12-10	11:15	96	110/70	37	24	2		1.63	2.6569	29.0533	21.8117	2.09392	13.93	1.33201	4.28	2.95	67.2558	273.33	345	0.262211	315	265	0.188679	97	35	0.360825	13.93	0.84	1.35	0.377778
03-1056	2	2014-12-11	11:00	108	90/60	37	27	2		1.63	2.6569	26.5505	19.9327	2.15273	12.73	1.33201	4.15	2.69	72.7659				300	255	0.176471				12.73	0.75	1.2	0.375
03-1056	3	2014-12-12	13:50	80	100/60	37	20	2		1.63	2.6569	40.7331	30.5802	2.44641	19.53	1.33201	4.37	2.93	69.8589	278	353.33	0.270971	350	290	0.206897	101	51	0.50495	19.53	0.99	1.32	0.25
03-1057	1	2014-12-12	13:30	105	90/60	37	28	2		1.6	2.56	28.677	23.0955	2.42502	14.27	1.24167	4.49	3.04	68.9629	233.33	275	0.178588	280	206.67	0.354817	61	35	0.57377	12.27	0.52	1.14	0.54386
03-1057	4	2014-12-15	10:30	85	110/70	37	24	2		1.6	2.56	33.902	27.3035	2.3208	16.87	1.24167	4.59	3.13	68.2901	281.67	311.67	0.106508	323.4	263.3	0.228257	69	38	0.550725	13.87	1.25	1.67	0.251497
03-1058	1	2014-12-15	09:45	96	100/70	37	24	2		1.63	2.6569	29.6165	26.2139	2.51654	14.2	1.1298	3.64	2.49	67.9894	271.67	313.33	0.153348	311.67	220	0.416682	74	53	0.716216	13.7	0.54	1.2	0.55
03-1058	2	2014-12-16	09:30	84	110/80	37	22	2		1.63	2.6569	39.002	34.5212	2.89978	18.7	1.1298	3.87	2.69	66.4167				300	230	0.304348				18	0.94	1.32	0.287879
03-1058	3	2014-12-17	09:30	74	90/60	37	24	2		1.63	2.6569	40.3368	35.7026	2.642	19.34	1.1298	4.01	2.51	75.4762	320	356.67	0.114594	375	300	0.25	119	30	0.252101	17.97	1.09	1.28	0.148437
03-1058	F/U	2015-01-16	14:00	80	110/60	37	18	2		1.63	2.6569	35.936	31.8075	2.5446	17.23	1.1298	3.92	2.59	71.157	295	330	0.118644	323.33	273.33	0.182929	96	38	0.395833	16.23	1.06	1.28	0.171875
03-1059	1	2014-12-16	09:40	100	100/65	37.8	24	2		1.5	2.25	24.2506	23.5988	2.35988	13.73	1.02762	3.87	2.79	62.5303	243.33	320	0.315087	340	241.67	0.406877	89	38	0.426966	13.73	0.61	1.09	0.440367
03-1059	F/U	2015-01-15	10:20	88	100/60	37	20	2		1.5	2.25	32.552	31.6771	2.78759	18.43	1.02762	3.97	2.67	69.5798	268.33	313.33	0.167704	326.67	270	0.209889	105	42	0.4	14.43	0.98	1.31	0.251908
03-1060	2	2014-12-17	10:00	87	110/70	37.5	24	2		1.53	2.3409	25.4876	20.4578	1.77983	13.87	1.24586	4.02	2.87	63.6112	290	356.67	0.229897	350	250	0.4	88	48	0.545455	13.47	0.67	1.03	0.349515
03-1071	1	2015-01-17	22:00	120	110/90	37	23	2		1.72	2.9584	25.5458	21.6381	2.59657	11	1.18059	3.19	2.23	65.8381	233.33	306.67	0.314319	313.33	205	0.528439	70	41	0.585714	11	0.89	1.26	0.293651
03-1071	2	2015-01-18	07:30	102	110/80	37.5	24	2		1.72	2.9584	27.1018	22.956	2.34151	11.67	1.18059	3.48	2.51	62.4782										11.67	0.97	1.41	0.312057
03-1071	3	2015-01-19	08:45	120	130/90	37	33	2		1.72	2.9584	30.0047	25.4149	3.04979	12.92	1.18059	3.38	2.3	68.4911	230	288.8	0.255652	290	231.1	0.254868				11.92	1.1	1.46	0.246575
03-1071	4	2015-01-20	09:20	115	120/80	37.5	24	2		1.72	2.9584	44.3568	37.5715	4.32073	19.1	1.18059	3.9	2.52	73.0221	260	340	0.307692	288.3	230	0.253478	116	55	0.474138	18.1	1.39	1.58	0.120253
03-1071	F/U	2015-01-27	12:00	90	110/70	37	20	2		1.72	2.9584	39.4102	33.3816	3.00435	16.97	1.18059	3.87	2.63	68.6141	270	300	0.111111	315	256.67	0.227257				15.97	1.12	1.35	0.17037
03-1072	1	2015-01-18	07:30	115	95/70	37.7	36	2		1.65	2.7225	19.2131	17.0154	1.95677	8.99	1.12916	3.19	2.23	65.8381	210	241.67	0.15081	255	210	0.214286	64	31	0.484375	8.99	0.67	1.17	0.42735
03-1072	2	2015-01-19	08:15	100	90/60	37	26	2		1.65	2.7225	23.7225	21.009	2.1009	11.1	1.12916	3.52	2.41	67.9061				250	200	0.25				9.75	0.81	1.28	0.367187
03-1072	3	2015-01-20	19:45	105	110/70	37.5	26	2		1.65	2.7225	36.7592	32.5545	3.41822	17.2	1.12916	3.59	2.26	75.0516	260	283.33	0.0897308	288.33	230	0.253609	83	59	0.710843	14.2	0.91	1.27	0.283465
03-1072	F/U	2015-01-27		88	90/60	37	20	2		1.65	2.7225	35.6265	31.5514	2.77652	16.67	1.12916	3.54	2.25	74.3234	306.67	336.67	0.097825	370	305	0.213115	96	35	0.364583	15.67	1.01	1.25	0.192
03-1073	1	2015-01-19	14:15	100	110/80	37	24	2		1.48	2.1904	17.7449	17.6875	1.76875	10.32	1.00324	3.46	2.28	71.3862	215	253.33	0.178279	268.33	190	0.412263	61	45	0.737705	10.32	0.29	0.68	0.573529
03-1073	2	2015-01-20	10:00	105	100/70	38	33	2		1.48	2.1904	20.2381	20.1726	2.11813	11.77	1.00324	3.61	2.31	73.7992				260	180	0.444444				11.77	0.31	0.69	0.550725
03-1073	3	2015-01-21	09:30	96	100/70	37	28	2		1.48	2.1904	33.5811	33.4725	3.21336	19.53	1.00324	3.92	2.46	75.2858				290	200	0.45				14.53	0.61	0.9	0.322222
03-1073	4	2015-01-22	09:40	97	110/70	37.5	28	2		1.48	2.1904	32.2056	32.1014	3.11384	18.73	1.00324	3.75	2.36	75.0746				280	188.75	0.483444				17.73	0.89	1.17	0.239316
03-1073	F/U	2015-01-30	10:00	95	100/60	37	20	2		1.48	2.1904	31.1223	31.0216	2.94706	18.1	1.00324	3.79	2.54	69.8988	301.67	316.67	0.0497232	343.33	305	0.125672	120	33	0.275	18.1	1.04	1.31	0.206107
03-1074	1	2015-01-21	13:00	90	95/65	38	28	2		1.61	2.5921	28.4261	25.1944	2.26749	13.97	1.12827	3.26	2.18	70.0969	256.67	321.67	0.253243	350	241.67	0.448256	81	39	0.481481	13.97	0.91	1.31	0.305344
03-1074	2	2015-01-22	13:00	70	110/80	38.5	30	2		1.61	2.5921	32.7603	29.0358	2.0325	16.1	1.12827	3.59	2.23	76.032	255	320	0.254902	340	258.33	0.316146				16.1	1.08	1.48	0.27027
03-1074	3	2015-01-23	08:30	76	100/70	38.5	30	2		1.61	2.5921	30.5016	27.0339	2.05458	14.99	1.12827	3.8	2.26	78.9634										14.99	1.15	1.49	0.228188
03-1074	4	2015-01-24	02:10	72	110/70	38.2	30	2		1.61	2.5921	34.9985	31.0196	2.23341	17.2	1.12827	3.73	2.19	79.7602				355	280	0.267857				17.2	0.99	1.4	0.292857
03-1074	5	2015-01-26	09:30	68	100/60	37	24	2		1.61	2.5921	42.1203	37.3317	2.53855	20.7	1.12827	3.92	2.45	75.5859	330	390	0.181818	395	325	0.215385	130	26	0.2	19.9	1.19	1.46	0.184932
03-1074	F/U	2015-02-06	09:30	80	100/60	37	20	2		1.61	2.5921	39.6786	35.1675	2.8134	19.5	1.12827	3.68	2.38	72.9487	300	340	0.133333	326.67	276.67	0.180721	129	55	0.426357	19.5	1.15	1.48	0.222973
03-1075	1	2015-01-22	09:50	105	90/70	39.6	24	2		1.68	2.8224	30.0655	25.1079	2.63633	13.57	1.19745	3.67	2.63	63.1982	240	260	0.0833333	275	210	0.309524				13.57	0.48	0.98	0.510204
03-1075	2	2015-01-23	08:30	100	95/65	38	24	2		1.68	2.8224	27.9828	23.3687	2.33687	12.63	1.19745	3.47	2.43	65.6576	233.33	270	0.157159							12.63	0.71	1.12	0.366071
03-1075	3	2015-01-24	02:00	90	96/60	37.5	24	2		1.68	2.8224	38.7727	32.3794	2.91414	17.5	1.19745	3.81	2.58	68.9484	240	290	0.208333	358.11	290	0.234862				16.5	0.94	1.32	0.287879
03-1075	5	2015-01-26	09:30	92	100/60	37	22	2		1.68	2.8224	41.8081	34.9142	3.21211	18.87	1.19745	3.97	2.62	71.257	330	405	0.227273	382.5	315	0.214286	69	35	0.507246	16.2	0.93	1.25	0.256
03-1075	F/U	2015-02-03	09:15	78	90/60	37	20	2		1.68	2.8224	37.5098	31.3247	2.44333	16.93	1.19745	3.89	2.68	67.2994	310	321.67	0.0376452	330	295	0.118644	76	42	0.552632	15.93	0.94	1.24	0.241935
03-1076	1	2015-01-26	14:30	120	100/80	38.2	22	2		1.48	2.1904	17.1259	18.8196	2.25836	9.96	0.91	2.72	1.86	68.0234	215	278.33	0.294558	281.67	221.67	0.270673	79	32	0.405063	9.96	0.78	1.2	0.35
03-1076	2	2015-01-27	10:00	115	99/60	38	33	2		1.48	2.1904	19.0861	20.9737	2.41197	11.1	0.91	3.03	2.06	68.5751										12.1
03-1076	3	2015-01-28	16:00	125	110/67	37	45	2		1.48	2.1904	22.525	24.7527	3.09409	13.1	0.91	3.24	1.99	76.8301				280	190	0.473684				13.1	0.54	1.03	0.475728
03-1076	4	2015-01-29	08:30	115	100/55	37	38	2		1.48	2.1904	34.1657	37.5448	4.31765	19.87	0.91	3.34	2.01	78.2054				291.1	190	0.532105				19.87	1.33	1.67	0.203593
03-1076	5	2015-01-30	03:00	100	95/50	37	35	2	K	1.48	2.1904	34.9051	38.3573	3.83573	20.3	0.91	3.57	2.18	77.2299	215	277.7	0.291628	300	220	0.363636				20.3	1.3	1.63	0.202454
03-1076	F/U	2015-02-09	12:10	80	110/70	37	20	2		1.48	2.1904	29.4028	32.3108	2.58486	17.1	0.91	3.54	2.27	73.6326	280	293.33	0.0476071	318.33	266.67	0.193723	97	62	0.639175	17.1	1.13	1.34	0.156716
03-1077	1	2015-01-27	09:30	80	90/60	37	22	2		1.76	3.0976	38.2493	28.9615	2.31692	15.73	1.32069	3.95	2.71	67.7064	290	341.67	0.178172	360	291.67	0.234272	70	35	0.5	15.73	0.94	1.33	0.293233
03-1077	2	2015-01-28	11:00	75	90/60	37	24	2		1.76	3.0976	41.3375	31.2998	2.34749	17	1.32069	4.33	2.91	69.646	290	345	0.189655	371.32	288	0.289306				17	1.34	1.61	0.167702
03-1077	F/U	2015-02-05	10:00	80	110/70	37	20	2		1.76	3.0976	43.453	32.9016	2.63213	17.87	1.32069	4.49	2.98	70.7646	290	336	0.158621	341.67	310	0.102161	107	48	0.448598	17.87	1.3	1.68	0.22619
03-1078	2	2015-02-03	08:30	88	100/70	37.2	24	2		1.79	3.2041	31.5157	24.0934	2.12022	12.53	1.30806	3.9	2.71	66.4483	280	375	0.339286	365	256.67	0.422059	64	42	0.65625	13.53	0.73	1.35	0.459259
03-1078	3	2015-02-04	09:00	88	100/60	37	26	2		1.79	3.2041	39.4135	30.1311	2.65154	15.67	1.30806	4.26	2.94	67.129	277.78	370	0.331989	380	290	0.310345				15.67	1.09	1.39	0.215827
03-1078	4	2015-02-05	02:30	72	110/70	37	20	2		1.79	3.2041	47.2861	36.1497	2.60278	18.8	1.30806	4.51	3.03	69.6752	310	406.67	0.311839	400	285	0.403509	79	38	0.481013	17.1	1.34	1.55	0.135484
03-1078	F/U	2015-02-13	14:00	84	110/70	37	20	2		1.79	3.2041	40.7465	31.1503	2.61662	16.2	1.30806	3.83	2.61	68.3535	295	350	0.186441	315	265	0.188679	77	38	0.493506	14.2	1.24	1.57	0.210191
03-1079	2	2015-02-04	09:30	85	110/80	37,3	24	2		1.68	2.8224	31.8379	26.5316	2.25519	14.37	1.2	3.93	2.79	64.2204	276.67	330	0.192757	318.33	240	0.326375				14.37	0.78	1.2	0.35
03-1079	3	2015-02-05	02:30	88	110/80	37,4	26	2		1.68	2.8224	39.5925	32.9937	2.90345	17.87	1.2	4.16	2.85	67.8446				340	250	0.36				15.87	1.04	1.31	0.206107
03-1079	4	2015-02-06	09:00	96	100/70	37,5	24	2		1.68	2.8224	44.1123	36.7602	3.52898	19.91	1.2	4.47	3.03	68.8538	305	400	0.311475	360	270	0.333333				17.1	1.13	1.45	0.22069
03-1079	F/U	2015-02-13	10:00	86	120/70	37	20	2		1.68	2.8224	40.3236	33.603	2.88986	18.2	1.2	3.97	2.78	65.663	273.33	313.33	0.146343	300	256.67	0.168816	93	43	0.462366	16.2	1.04	1.4	0.257143
03-1080	1	2015-02-26	10:00	84	90/60	37	37	2		1.77	3.1329	33.9387	26.7937	2.25067	13.8	1.26667	4.25	2.93	67.233	283.33	355	0.252956	350	258	0.356589	43	24	0.55814	12.1	0.68	1.11	0.387387	0.33
03-1080	2	2015-02-27	08:00	75	90/60	37	20	2		1.77	3.1329	39.1033	30.871	2.31533	15.9	1.26667	4.32	2.86	70.9834				355	280	0.267857				15.9	0.95	1.4	0.321429
03-1080	3	2015-02-28	07:00	78	90/60	37	37	2		1.77	3.1329	36.644	28.9294	2.2565	14.9	1.26667	4.4	2.97	69.2453	280	315	0.125	355	295	0.20339	97	32	0.329897	14.9	0.99	1.45	0.317241
03-1080	F/U	2015-03-09	10:00	80	100/60	37	22	2		1.77	3.1329	47.2191	37.2782	2.98226	19.2	1.26667	4.72	3.18	69.4187	303.33	315	0.038473	325	293.33	0.107967	120	45	0.375	19.2	1.32	1.7	0.223529
03-1081	1	2015-02-27	21:30	70	120/90	37	24	2		1.85	3.4225	37.264	24.5654	1.71958	13.87	1.51693	4.39	3.09	65.1276	331.67	375	0.130642	423.33	286.67	0.476715	81	37	0.45679	13.87	0.68	1.09	0.376147
03-1081	2	2015-02-28	21:15	70	90/60	37	20	2		1.85	3.4225	43.7926	28.8692	2.02084	16.3	1.51693	4.58	3.44	57.628				410	277	0.480144				16.3	1.13	1.51	0.251656
03-1081	3	2015-03-01	07:00	84	100/70	37,2	22	2		1.85	3.4225	41.3746	27.2752	2.29112	15.4	1.51693	4.28	2.93	67.9173	290	340	0.172414	325	270	0.203704	78	38	0.487179	14.4	0.98	1.23	0.203252
03-1082	1	2015-03-05	10:00	96	100/70	37.2	20	2		1.55	2.4025	21.3114	25.5788	2.45556	11.3	0.833167	2.75	1.99	62.1068	296.67	355	0.196616	330	280	0.178571	94	42	0.446809	11.3	0.6	1.01	0.405941
03-1082	2	2015-03-06	10:30	92	100/70	37.5	24	2		1.55	2.4025	25.0267	30.0381	2.7635	13.27	0.833167	3.5	2.53	62.2291										13.27	0.98	1.3	0.246154
03-1082	3	2015-03-07	03:00	74	90/60	37	24	2		1.55	2.4025	24.4609	29.359	2.17257	12.97	0.833167	3.63	2.46	68.8767	315	321.67	0.0211746	306.67	280	0.09525	109	43	0.394495	12.97	0.93	1.34	0.30597
03-1083	1	2015-03-05	22:30	100	95/60	37	20	2		1.37	1.8769	17.8277	22.8302	2.28302	12.1	0.780883	3.25	2.19	69.4028	265	296.67	0.119509	268.33	238.33	0.125876	103	62	0.601942	12.1	0.52	0.91	0.428571
03-1083	2	2015-03-06	11:00	105	100/70	37.6	28	2		1.37	1.8769	18.4613	23.6416	2.48236	12.53	0.780883	3.69	2.66	62.5402										12.53	0.81	1.14	0.289474
03-1083	3	2015-03-07	06:00	100	90/60	38	24	2		1.37	1.8769	19.1538	24.5284	2.45284	13	0.780883	3.7	2.57	66.4885	261.67	276.67	0.0573241	271.67	222	0.223739	102	62	0.607843	13	0.83	1.26	0.34127
03-1084	1	2015-03-06	07:00	110	120/80	37	22	2		1.59	2.5281	24.2116	22.4541	2.46995	12.2	1.07827	3.53	2.42	67.7803	265	290	0.0943396	285	225	0.266667	107	56	0.523364	13.2	0.7	1.24	0.435484
03-1084	4	2015-03-09	08:40	96	130/70	37	20	2		1.59	2.5281	33.5986	31.1597	2.99133	16.93	1.07827	3.69	2.61	64.6131	303.33			335	275	0.218182	109	71	0.651376	15.93	0.88	1.2	0.266667
03-1084	F/U	2015-03-16	12:50	88	100/60	37	20	2		1.59	2.5281	32.1498	29.8161	2.62382	16.2	1.07827	3.59	2.53	64.9992	260	280	0.0769231	315	255	0.235294	86	81	0.94186	15.2	1.14	1.51	0.245033
03-1501	1	2014-09-16	12:00	120	100/80	37	24	2		1.89	3.5721	35.4158	24.5368	2.94441	12.63	1.44338	3.47	2.37	68.1392	180	269	0.494444	410	305	0.344262	40	39	0.975	9.63
03-1502	1	2014-09-26	16:10	105	97/58	37	20	1	BRADY	1.88	3.5344	26.0248	17.3098	1.81753	9.38	1.50347	4.46	3.71	42.4405	255	366.67	0.437922	376.67	250	0.50668	87	76	0.873563	9.38	0.48	1.16	0.586207
03-1502	2	2014-09-27	11:45	100	95/60	37	20	2		1.88	3.5344	30.908	20.5577	2.05577	11.14	1.50347	4.64	3.92	39.7018	235	307.5	0.308511	338.33	210	0.611095	38	55	1.44737	11.14	0.69	1.21	0.429752
03-1502	3	2014-09-28	22:00	87	100/60	37.5	20	2		1.88	3.5344	37.7887	25.1343	2.18669	13.62	1.50347	4.43	3.75	39.3428				400	225	0.777778				12.62	1.13	1.54	0.266234
03-1502	4	2014-09-29	10:00	85	93/58	37	20	2		1.88	3.5344	42.2557	28.1054	2.38896	15.23	1.50347	4.53	3.69	45.9514	237.5	347.5	0.463158	375.5	231.67	0.62084				15.23	1.1	1.43	0.230769
03-1502	F/U	2014-10-13	14:20	84	110/60	37	24	2		1.88	3.5344	47.2498	31.4271	2.63988	17.03	1.50347	4.36	2.94	69.3393	273.33	353.33	0.292686	325	265	0.226415	80	58	0.725	16.03	1.3	1.67	0.221557
03-1503	1	2014-10-21	15:00	66	105/80	37	20	1		1.92	3.6864	30.5009	22.1277	1.46043	10.54	1.3784	3.78	2.69	63.9603	313.33	395	0.260652	381.67	291.67	0.308568	56	34	0.607143	10.54	0.68	1.31	0.480916
03-1503	2	2014-10-22	14:00	88	120/80	37	20	2		1.92	3.6864	39.1245	28.3839	2.49778	13.52	1.3784	3.88	2.62	69.2101	330	380	0.151515	321.67	235	0.368809	66	34	0.515152	13.52	0.88	1.37	0.357664
03-1503	3	2014-10-23	08:30	84	110/70	37	24	2		1.92	3.6864	51.7994	37.5793	3.15666	17.9	1.3784	4.26	2.65	75.9282	350	388	0.108571	366.67	296.67	0.235952	91	44	0.483516	17.9	1.3	1.45	0.103448
03-1503	F/U	2014-11-07	14:00	80	110/70	37	20	2		1.92	3.6864	46.2433	33.5484	2.68387	15.98	1.3784	4.43	2.94	70.7699	333.33	360	0.0800108	390	315	0.238095	84	39	0.464286	15.98	1.32	1.54	0.142857
03-1504	1	2014-10-29	22:30	80	100/75	37	20	2		1.88	3.5344	32.2952	20.342	1.62736	11.64	1.58761	3.95	2.83	63.2237	346.67	395	0.139412	380	261.67	0.452211				11.64
03-1504	2	2014-10-30	09:30	70	90/65	37	20	2		1.88	3.5344	36.4015	22.9285	1.60499	13.12	1.58761	4.29	2.95	67.4842				420	315	0.333333	92	48	0.521739	13.12	0.9	1.3	0.307692
03-1504	3	2014-10-31	14:30	78	100/70	37	28	2		1.88	3.5344	50.9121	32.0684	2.50133	18.35	1.58761	4.46	2.87	73.3534				410	334.87	0.224356				14.35	0.91	1.27	0.283465
03-1504	F/U	2014-11-06		88	110/70	37	24	2		1.88	3.5344	48.3596	30.4606	2.68053	17.43	1.58761	4.26	3	65.0751	300	320	0.0666667	335	278.33	0.203607	94	67	0.712766	15.43	1.7	1.89	0.100529
03-1505	2	2014-11-07	13:30	94	100/60	37.5	28	2		1.97	3.8809	42.0418	25.3521	2.3831	13.8	1.65831	4.24	3.1	60.917	288	350	0.215278	373.33	245	0.523796	57	44	0.77193	13.8
03-1505	5	2014-11-10	10:40	88	120/80	37	24	2		1.97	3.8809	46.6725	28.1445	2.47672	15.32	1.65831	4.77	3.39	64.1042	290	365	0.258621	360	275	0.309091	71	38	0.535211	15.32	1.2	1.54	0.220779	0.48
03-1505	F/U	2014-11-21	10:45	80	120/80	37	20	2		1.97	3.8809	52.4913	31.6534	2.53227	17.23	1.65831	4.69	3.19	68.5331	282.5	331.67	0.174053	355	302.5	0.173554	63	46	0.730159	17.23	1.42	1.64	0.134146
03-1506	1	2014-11-11	09:30	103	120/90	37	20	2		2.03	4.1209	33.2872	18.0481	1.85895	10.29	1.84436	3.98	3.09	53.2021	223.33	330	0.477634	320	225	0.422222	66	41	0.621212	10.29	0.51	0.99	0.484848
03-1506	2	2014-11-12	11:30	95	100/70	37,5	22	2		2.03	4.1209	41.1804	22.3277	2.12113	12.73	1.84436	4.25	3.28	54.0321				325	215	0.511628				13.73	0.98	1.33	0.263158
03-1506	3	2014-11-13	14:10	80	100/60	37	24	2		2.03	4.1209	57.2578	31.0448	2.48359	17.7	1.84436	4.43	3.18	63.0112	305	378.33	0.240426	372.5	276.67	0.346369	79	60	0.759494	16.7	1.05	1.45	0.275862
03-1506	5	2014-11-17	11:30	84	110/60	37	20	2		2.03	4.1209	66.9626	36.3067	3.04976	20.7	1.84436	4.63	3.17	67.9052	291.67	370	0.268557	386.67	275	0.406073	77	45	0.584416	17.7	1.4	1.69	0.171598
03-1506	F/U	2014-11-27	11:00	84	110/60	37	20	2		2.03	4.1209	64.3746	34.9035	2.93189	19.9	1.84436	4.35	2.78	73.8984	275	320	0.163636	355	290	0.224138	69	70	1.01449	19	1.2	1.47	0.183673
03-1507	2	2014-11-14	15:40	83	100/60	37	20	1		1.78	3.1684	39.1236	28.8619	2.39554	15.73	1.35554	4.75	3.31	66.1621	335	410	0.223881	390	300	0.3	111	55	0.495495	17.43	1.32	1.62	0.185185
03-1507	3	2014-11-15		74	100/60	37	20	2		1.78	3.1684	44.2721	32.66	2.41684	17.8	1.35554	4.72	3.28	66.442	358.33	435	0.213965	443.33	325	0.364092	77	49	0.636364	17.8	1.41	1.72	0.180233
03-1507	5	2014-11-17	11:15	68	100/60	37	19	2		1.78	3.1684	46.6846	34.4398	2.3419	18.77	1.35554	4.62	3.17	67.6963	306.67	347.5	0.13314	386.67	286.67	0.348833	84	45	0.535714	16.77	1.13	1.46	0.226027
03-1507	F/U	2014-11-25		84	100/60	37	24	2		1.78	3.1684	43.2772	31.9261	2.68179	17.4	1.35554	4.81	3.19	70.83	308.33	349.33	0.132974	328.33	300	0.0944333	101	43	0.425743	17.4	1.61	1.82	0.115385
03-1508	1	2014-11-25	10:30	88	100/80	37	20	1		1.75	3.0625	24.6897	17.9663	1.58104	10.27	1.37422	3.87	2.67	67.1602	300	470	0.566667	403.33	265	0.522				10.27	0.41	0.87	0.528736
03-1508	2	2014-11-26	09:30	78	110/80	37	20	2		1.75	3.0625	32.9357	23.9667	1.86941	13.7	1.37422	3.99	2.76	66.9015										13.7	0.69	1.04	0.336538
03-1508	3	2014-11-27	13:50	84	90/60	37	24	2		1.75	3.0625	42.3596	30.8244	2.58925	17.62	1.37422	4.2	2.84	69.0823	283.33	337.5	0.19119	385	303.33	0.269245	91	43	0.472527	17.62	1.09	1.51	0.278146
03-1508	F/U	2014-12-09	13:15	84	110/70	37	24	2		1.75	3.0625	39.9796	29.0925	2.44377	16.63	1.37422	4.55	2.96	72.4678	300	333.33	0.1111	330	293.33	0.125013	124	56	0.451613	16.63	1.52	1.73	0.121387
03-1509	1	2014-11-25	14:00	70	100/60	37	26	2		1.79	3.2041	34.8861	24.2899	1.70029	13.87	1.43624	3.59	2.43	68.9876	355	433.33	0.220648	515	341.67	0.507302	56	30	0.535714	14.87	1.58	1.83	0.136612
03-1509	2	2014-11-26	14:35	88	100/60	37	24	2		1.79	3.2041	41.6017	28.9658	2.54899	16.54	1.43624	4.06	2.83	66.1327				450	325	0.384615				16.54	1.4	1.82	0.230769
03-1509	F/U	2014-12-12	16:15	88	110/70	37	24	2		1.79	3.2041	44.947	31.2949	2.75395	17.87	1.43624	4.22	2.94	66.1854	328.33	386.67	0.177687	378.33	310	0.220419	55	55	1	16.87	1.51	1.89	0.201058
03-1510	1	2014-11-27	10:45	112	108/80	37	26	2		1.63	2.6569	26.5714	22.0032	2.46436	12.74	1.20761	3.76	2.88	55.062				270	160	0.6875	43	62	1.44186	14.74	0.69	1.24	0.443548
03-1510	2	2014-11-28	13:30	115	107/80	37	23	2		1.63	2.6569	32.5573	26.96	3.1004	15.61	1.20761	3.93	2.79	64.2204				271.67	180	0.509278				15.61	0.7	1.1	0.363636
03-1510	F/U	2014-12-10	01:00	88	90/60	37	24	2		1.63	2.6569	40.8165	33.7993	2.97434	19.57	1.20761	3.82	2.56	69.9025	265	310	0.169811	300	245	0.22449	78	47	0.602564	19.57	1.09	1.33	0.180451
03-1511	1	2014-11-30	15:00	92	100/70	37.0	24	1		1.88	3.5344	27.0237	19.4269	1.78728	9.74	1.39104	3.53	2.82	49.0173	230	288	0.252174	378.33	211.67	0.787358	53	38	0.716981	9.74
03-1511	2	2014-12-01	10:00	86	120/80	37	20	2		1.88	3.5344	33.6547	24.1939	2.08067	12.13	1.39104	3.62	2.75	56.1598	260	362	0.392308	478.33	280	0.708321	68	52	0.764706	12.13
03-1511	F/U	2014-12-16	13:40	80	100/60	37	20	2		1.88	3.5344	43.3655	31.1748	2.49398	15.63	1.39104	3.73	2.56	67.6709	295	340	0.152542	310	240	0.291667	97	51	0.525773	12.63	1.34	1.73	0.225434
03-1512	1	2014-12-03	11:15	92	100/60	37	24	2		1.84	3.3856	36.4902	22.7204	2.09027	13.73	1.60606	3.71	2.59	65.9766	235	300	0.276596	317.5	197.5	0.607595				12.13	0.89	1.48	0.398649
03-1512	3	2014-12-05	10:45	84	110/70	37	24	2		1.84	3.3856	37.7393	23.4981	1.97384	14.2	1.60606	3.9	2.64	68.9817				300	230	0.304348				14.2	1.4	1.61	0.130435
03-1512	F/U	2014-12-17	09:00	84	110/70	37	24	2		1.84	3.3856	48.1043	29.9518	2.51595	18.1	1.60606	4.32	2.83	71.8869	298.33	363.33	0.21788	366.67	283.33	0.294145	73	51	0.69863	17.1	1.39	1.6	0.13125
03-1513	1	2014-12-03	16:00	70	100/60	37	24	2		1.87	3.4969	39.9133	25.6297	1.79408	14.54	1.55731	4.78	3.62	56.5648	357.5	410	0.146853	462.5	327.5	0.412214	50	39	0.78	14.54	0.51	1.01	0.49505
03-1513	3	2014-12-05	10:55	84	100/60	37	24	2		1.87	3.4969	38.4309	24.6778	2.07294	14	1.55731	4.76	3.51	59.9041	310	368.33	0.188161	385	245	0.571429				13	1	1.29	0.224806
03-1513	F/U	2014-12-18	10:00	80	120/80	37	20	2		1.87	3.4969					1.55731	4.23	2.98	65.0355	240	280	0.166667	312.5							1.07	1.32	0.189394
03-1517	1	2015-01-21	13:00	94	90/60	37	20	2		2.03	4.1209	37.2661	21.5006	2.02106	11.52	1.73326	4.42	3.69	41.8148	296.67	370	0.247177	425	260	0.634615	71	35	0.492958	11.52	0.9	1.48	0.391892
03-1517	2	2015-01-22	09:30	75	120/70	37	18	2		2.03	4.1209	47.1326	27.193	2.03948	14.57	1.73326	4.77	3.73	52.1842				380	255	0.490196				15.57	1	1.4	0.285714
03-1517	5	2015-01-26	09:20	88	120/70	37	18	2		2.03	4.1209	60.8162	35.0878	3.08773	18.8	1.73326	5.1	3.55	66.2732	276.67	340	0.228901	330	265	0.245283	77	33	0.428571	17.3	1.34	1.68	0.202381
03-1517	F/U	2015-02-05	14:20	88	120/70	37	24	2		2.03	4.1209	55.6404	32.1016	2.82494	17.2	1.73326	4.84	3.39	65.6392	281.67	331.67	0.177513	322.5	276.67	0.165649	82	34	0.414634	17.2	1.55	1.89	0.179894
03-1518	1	2015-02-02	10:00	85	120/80	37	24	1		2	4	44.588	29.1637	2.47891	14.2	1.52889	4.68	3.17	68.9229	265	295	0.113208	328.33	251.67	0.304605	48	28	0.583333	14.2	0.61	1.25	0.512
03-1518	2	2015-02-03	10:00	80	100/70	37	20	2		2	4	44.902	29.369	2.34952	14.3	1.52889	4.66	3.13	69.6977										14.3	0.88	1.38	0.362319
03-1518	3	2015-02-04	10:05	84	120/70	37	18	2		2	4	57.776	37.7895	3.17432	18.4	1.52889	4.72	3.12	71.1173	230	300	0.304348	338.88	225	0.506133				18.4	0.96	1.68	0.428571
03-1518	4	2015-02-05	09:45	84	120/70	37	18	2		2	4	59.1262	38.6727	3.2485	18.83	1.52889	4.94	3.4	67.3971	323.33	363.33	0.123713	330	218.7	0.508916	66	42	0.636364	17.83	1.18	1.7	0.305882
03-1518	F/U	2015-02-13	13:30	80	110/70	37	18	2		2	4	51.81	33.8874	2.71099	16.5	1.52889	4.35	3.1	63.8076	350	378.33	0.0809429	303.33	258.33	0.174196	80	56	0.7	16.5	1.47	1.88	0.218085
03-1519	2	2015-02-06	10:00	100	114/59	37	25	1	CHỨC NĂNG TÂM THU THẤT (T), KHÔNG SÙI CÁC VAN TIM	1.93	3.7249	35.381	19.188	1.9188	12.1	1.84391	4.24	2.88	68.6614	221.67	337.5	0.522533	300	195	0.538462	55	80	1.45455	12.1	0.48	1.06	0.54717

## Sheet: CryHes
StudyNo	StudyDay	AutoKey	CrystalloidHes	OTHCrysHes	Volume	StartTime	EndTime	time interval	CryHesDate	Completed
03-1001	1	08/09/2014-10:40-RL	RL		540	10:40	11:45	1899-12-31 01:05:00	2014-09-08	1
03-1001	1	08/09/2014-11:45-RL	RL		360	11:45	12:45	1899-12-31 01:00:00	2014-09-08	1
03-1001	1	08/09/2014-12:45-RL	RL		360	12:45	13:50	1899-12-31 01:05:00	2014-09-08	1
03-1001	1	08/09/2014-13:50-RL	RL		540	13:50	15:55	1899-12-31 02:05:00	2014-09-08	1
03-1001	1	08/09/2014-16:00-0.1	0.1		550	16:00	17:00	1899-12-31 01:00:00	2014-09-08	1
03-1001	1	08/09/2014-17:00-0.1	0.1		360	17:00	18:00	1899-12-31 01:00:00	2014-09-08	1
03-1001	1	08/09/2014-18:00-0.1	0.1		270	18:00	19:00	1899-12-31 01:00:00	2014-09-08	1
03-1001	1	08/09/2014-19:00-RL	RL		360	19:00	21:00	1899-12-31 02:00:00	2014-09-08	1
03-1001	1	08/09/2014-21:00-RL	RL		340	21:00	22:55	1899-12-31 01:55:00	2014-09-08	1
03-1001	1	08/09/2014-22:55-RL	RL		360	22:55	00:55	1899-12-31 02:00:00	2014-09-08	1
03-1001	1	09/09/2014-00:50-RL	RL		140	00:50	01:40	1899-12-31 00:50:00	2014-09-09	1
03-1001	1	09/09/2014-01:40-RL	RL		180	01:40	02:40	1899-12-31 01:00:00	2014-09-09	1
03-1001	1	09/09/2014-02:40-RL	RL		110	02:40	03:40	1899-12-31 01:00:00	2014-09-09	1
03-1001	1	09/09/2014-03:40-RL	RL		210	03:40	04:45	1899-12-31 01:05:00	2014-09-09	2
03-1001	1	09/09/2014-04:45-0.1	0.1		320	04:45	05:45	1899-12-31 01:00:00	2014-09-09	1
03-1001	1	09/09/2014-05:45-0.1	0.1		270	05:45	06:45	1899-12-31 01:00:00	2014-09-09	1
03-1001	1	09/09/2014-06:45-0.1	0.1		180	06:45	07:45	1899-12-31 01:00:00	2014-09-09	1
03-1001	2	09/09/2014-07:45-0.1	0.1		180	07:45	08:45	1899-12-31 01:00:00	2014-09-09	1
03-1001	2	09/09/2014-09:00-RL	RL		180	09:00	10:00	1899-12-31 01:00:00	2014-09-09	1
03-1001	2	09/09/2014-10:00-RL	RL		180	10:00	11:05	1899-12-31 01:05:00	2014-09-09	1
03-1001	2	09/09/2014-11:05-RL	RL		180	11:05	11:30	1899-12-31 00:25:00	2014-09-09	2
03-1001	2	09/09/2014-12:45-RL	RL		320	12:45	14:45	1899-12-31 02:00:00	2014-09-09	1
03-1001	2	09/09/2014-14:45-0.1	0.1		330	14:45	17:45	1899-12-31 03:00:00	2014-09-09	2
03-1001	2	09/09/2014-17:00-0.1	0.1		370	17:00	18:00	1899-12-31 01:00:00	2014-09-09	1
03-1001	2	09/09/2014-18:00-0.1	0.1		280	18:00	19:00	1899-12-31 01:00:00	2014-09-09	1
03-1001	2	09/09/2014-19:00-0.1	0.1		170	19:00	20:00	1899-12-31 01:00:00	2014-09-09	1
03-1001	2	09/09/2014-20:00-RL	RL		230	20:00	21:30	1899-12-31 01:30:00	2014-09-09	1
03-1001	2	09/09/2014-21:30-RL	RL		500	21:30	01:30	1899-12-30 04:00:00	2014-09-09	1
03-1001	2	10/09/2014-01:30-RL	RL		500	01:30	05:30	1899-12-31 04:00:00	2014-09-10	1
03-1001	2	10/09/2014-05:30-RL	RL		250	05:30	07:30	1899-12-31 02:00:00	2014-09-10	1
03-1001	3	10/09/2014-07:45-RL	RL		250	07:45	10:45	1899-12-31 03:00:00	2014-09-10	1
03-1001	3	10/09/2014-10:45-RL	RL		330	10:45	13:45	1899-12-31 03:00:00	2014-09-10	1
03-1002	2	10/09/2014-12:30-RL	RL		210	12:30	15:30	1899-12-31 03:00:00	2014-09-10	1
03-1003	1	10/09/2014-09:00-RL	RL		500	09:00	15:15	1899-12-31 06:15:00	2014-09-10	1
03-1003	1	10/09/2014-15:15-RL	RL		250	15:15	18:15	1899-12-31 03:00:00	2014-09-10	1
03-1003	1	10/09/2014-18:15-RL	RL		250	18:15	21:15	1899-12-31 03:00:00	2014-09-10	1
03-1004	1	12/09/2014-10:30-RL	RL		620	10:30	11:35	1899-12-31 01:05:00	2014-09-12	1
03-1004	1	12/09/2014-11:35-0.06	0.1		620	11:35	12:40	1899-12-31 01:05:00	2014-09-12	1
03-1004	1	12/09/2014-12:40-0.1	0.1		380	12:40	13:40	1899-12-31 01:00:00	2014-09-12	1
03-1004	1	12/09/2014-13:40-0.1	0.1		420	13:40	14:40	1899-12-31 01:00:00	2014-09-12	1
03-1004	1	12/09/2014-14:40-RL	RL		320	14:40	15:50	1899-12-31 01:10:00	2014-09-12	1
03-1004	1	12/09/2014-15:50-RL	RL		320	15:50	16:50	1899-12-31 01:00:00	2014-09-12	1
03-1004	1	12/09/2014-16:50-RL	RL		180	16:50	17:40	1899-12-31 00:50:00	2014-09-12	1
03-1004	1	12/09/2014-17:40-RL	RL		450	17:40	20:00	1899-12-31 02:20:00	2014-09-12	1
03-1004	1	12/09/2014-20:00-RL	RL		420	20:00	22:00	1899-12-31 02:00:00	2014-09-12	1
03-1004	1	12/09/2014-22:00-RL	RL		500	22:00	02:00	1899-12-30 04:00:00	2014-09-12	1
03-1004	1	13/09/2014-02:00-RL	RL		500	02:00	06:00	1899-12-31 04:00:00	2014-09-13	1
03-1004	2	13/09/2014-06:00-RL	RL		500	06:00	10:00	1899-12-31 04:00:00	2014-09-13	1
03-1004	2	13/09/2014-10:00-RL	RL		500	10:00	14:00	1899-12-31 04:00:00	2014-09-13	1
03-1005	1	15/09/2014-14:15-RL	RL		330	14:15	15:30	1899-12-31 01:15:00	2014-09-15	1
03-1005	1	15/09/2014-15:30-RL	RL		220	15:30	16:30	1899-12-31 01:00:00	2014-09-15
03-1005	1	15/09/2014-16:30-RL	RL		220	16:30	17:30	1899-12-31 01:00:00	2014-09-15	1
03-1005	1	15/09/2014-17:30-RL	RL		170	17:30	18:30	1899-12-31 01:00:00	2014-09-15
03-1005	1	15/09/2014-18:30-RL	RL		170	18:30	19:35	1899-12-31 01:05:00	2014-09-15	1
03-1005	1	15/09/2014-19:35-RL	RL		220	19:35	21:40	1899-12-31 02:05:00	2014-09-15	1
03-1005	1	15/09/2014-21:40-RL	RL		170	21:40	23:05	1899-12-31 01:25:00	2014-09-15	1
03-1005	1	15/09/2014-23:05-RL	RL		200	23:05	00:40	1899-12-30 01:35:00	2014-09-15	1
03-1005	1	16/09/2014-00:40-RL	RL		300	00:40	05:00	1899-12-31 04:20:00	2014-09-16	1
03-1005	2	16/09/2014-09:45-RL	RL		200	09:45	12:45	1899-12-31 03:00:00	2014-09-16	1
03-1005	2	16/09/2014-12:45-RL	RL		200	12:45	15:30	1899-12-31 02:45:00	2014-09-16	1
03-1006	1	16/09/2014-08:30-RL	RL		300	08:30	09:30	1899-12-31 01:00:00	2014-09-16	1
03-1006	1	16/09/2014-09:30-RL	RL		200	09:30	10:30	1899-12-31 01:00:00	2014-09-16	1
03-1006	1	16/09/2014-10:30-RL	RL		200	10:30	11:30	1899-12-31 01:00:00	2014-09-16
03-1006	1	16/09/2014-11:30-RL	RL		150	11:30	12:30	1899-12-31 01:00:00	2014-09-16	1
03-1006	1	16/09/2014-12:30-RL	RL		150	12:30	13:30	1899-12-31 01:00:00	2014-09-16	1
03-1006	1	16/09/2014-13:30-RL	RL		500	13:30	18:30	1899-12-31 05:00:00	2014-09-16	1
03-1006	1	16/09/2014-18:30-RL	RL		200	18:30	20:30	1899-12-31 02:00:00	2014-09-16	1
03-1006	1	16/09/2014-20:30-RL	RL		300	20:30	01:30	1899-12-30 05:00:00	2014-09-16	1
03-1006	1	17/09/2014-01:30-RL	RL		180	01:30	04:30	1899-12-31 03:00:00	2014-09-17	1
03-1006	1	17/09/2014-04:30-RL	RL		320	04:30	09:50	1899-12-31 05:20:00	2014-09-17	1
03-1006	2	17/09/2014-09:50-RL	RL		200	09:50	13:40	1899-12-31 03:50:00	2014-09-17	1
03-1007	1	17/09/2014-10:30-RL	RL		500	10:30	13:00	1899-12-31 02:30:00	2014-09-17	1
03-1007	1	17/09/2014-13:00-RL	RL		500	13:00	17:25	1899-12-31 04:25:00	2014-09-17	1
03-1007	1	17/09/2014-17:25-RL	RL		500	17:25	21:45	1899-12-31 04:20:00	2014-09-17	1
03-1007	1	17/09/2014-21:45-RL	RL		500	21:45	02:00	1899-12-30 04:15:00	2014-09-17	1
03-1007	1	18/09/2014-02:00-RL	RL		500	02:00	06:30	1899-12-31 04:30:00	2014-09-18	1
03-1008	1	22/09/2014-09:30-0.1	0.1		410	09:30	10:40	1899-12-31 01:10:00	2014-09-22	1
03-1008	1	22/09/2014-10:40-0.1	0.1		90	10:40	11:00	1899-12-31 00:20:00	2014-09-22	1
03-1008	1	22/09/2014-11:00-0.1	0.1		180	11:00	11:40	1899-12-31 00:40:00	2014-09-22	1
03-1008	1	22/09/2014-11:40-0.1	0.1		200	11:40	12:40	1899-12-31 01:00:00	2014-09-22	1
03-1008	1	22/09/2014-12:40-RL	RL		270	12:40	14:40	1899-12-31 02:00:00	2014-09-22	1
03-1008	1	22/09/2014-14:40-RL	RL		230	14:40	17:40	1899-12-31 03:00:00	2014-09-22	1
03-1008	1	22/09/2014-17:40-RL	RL		500	17:40	00:00	1899-12-30 06:20:00	2014-09-22	1
03-1008	1	23/09/2014-00:00-RL	RL		250	00:00	06:00	1899-12-31 06:00:00	2014-09-23	1
03-1009	1	22/09/2014-20:20-RL	RL		500	20:20	21:20	1899-12-31 01:00:00	2014-09-22	1
03-1009	1	22/09/2014-21:20-RL	RL		370	21:20	22:30	1899-12-31 01:10:00	2014-09-22	1
03-1009	1	22/09/2014-22:30-RL	RL		370	22:30	23:30	1899-12-31 01:00:00	2014-09-22	1
03-1009	1	22/09/2014-23:30-RL	RL		277	23:30	00:35	1899-12-30 01:05:00	2014-09-22	1
03-1009	1	23/09/2014-00:35-RL	RL		280	00:35	01:40	1899-12-31 01:05:00	2014-09-23	1
03-1009	1	23/09/2014-01:40-RL	RL		283	01:40	02:40	1899-12-31 01:00:00	2014-09-23	1
03-1009	1	23/09/2014-02:40-RL	RL		290	02:40	04:15	1899-12-31 01:35:00	2014-09-23	1
03-1009	2	23/09/2014-07:00-RL	RL		370	07:00	09:10	1899-12-31 02:10:00	2014-09-23	1
03-1009	2	23/09/2014-09:10-RL	RL		130	09:10	09:50	1899-12-31 00:40:00	2014-09-23	1
03-1009	2	23/09/2014-09:50-RL	RL		240	09:50	11:10	1899-12-31 01:20:00	2014-09-23	1
03-1009	2	23/09/2014-11:10-RL	RL		190	11:10	12:10	1899-12-31 01:00:00	2014-09-23	1
03-1009	2	23/09/2014-12:10-RL	RL		190	12:10	13:10	1899-12-31 01:00:00	2014-09-23	1
03-1009	2	23/09/2014-13:10-RL	RL		380	13:10	16:40	1899-12-31 03:30:00	2014-09-23	1
03-1009	2	23/09/2014-16:40-RL	RL		450	16:40	20:00	1899-12-31 03:20:00	2014-09-23	1
03-1009	2	23/09/2014-20:00-RL	RL		550	20:00	01:50	1899-12-30 05:50:00	2014-09-23	1
03-1009	2	24/09/2014-01:50-RL	RL		500	01:50	06:20	1899-12-31 04:30:00	2014-09-24	1
03-1010	1	22/09/2020-23:45-RL	RL		500	23:45	00:50	1899-12-30 01:05:00	2020-09-22	1
03-1010	1	23/09/2014-01:50-RL	RL		340	01:50	02:50	1899-12-31 01:00:00	2014-09-23	1
03-1010	1	23/09/2014-02:50-RL	RL		320	02:50	04:50	1899-12-31 02:00:00	2014-09-23	1
03-1010	1	23/09/2014-04:05-RL	RL		255	04:05	05:05	1899-12-31 01:00:00	2014-09-23	1
03-1010	1	23/09/2014-05:05-RL	RL		240	05:05	06:05	1899-12-31 01:00:00	2014-09-23	1
03-1010	1	23/09/2014-06:05-RL	RL		340	06:05	07:00	1899-12-31 00:55:00	2014-09-23	1
03-1010	1	23/09/2020-00:50-RL	RL		340	00:50	01:50	1899-12-31 01:00:00	2020-09-23	1
03-1010	2	23/09/2014-08:00-RL	RL		500	08:00	11:00	1899-12-31 03:00:00	2014-09-23	1
03-1010	2	23/09/2014-11:00-RL	RL		160	11:00	12:35	1899-12-31 01:35:00	2014-09-23	1
03-1010	2	23/09/2014-12:35-RL	RL		500	12:35	15:35	1899-12-31 03:00:00	2014-09-23	1
03-1010	2	23/09/2014-15:35-RL	RL		190	15:35	17:25	1899-12-31 01:50:00	2014-09-23	1
03-1011	1	26/09/2014-09:00-RL	RL		500	09:00	13:10	1899-12-31 04:10:00	2014-09-26	1
03-1011	1	26/09/2014-13:10-RL	RL		500	13:10	17:10	1899-12-31 04:00:00	2014-09-26	1
03-1011	1	26/09/2014-17:10-RL	RL		390	17:10	22:10	1899-12-31 05:00:00	2014-09-26	1
03-1011	1	26/09/2014-22:10-RL	RL		110	22:10	23:40	1899-12-31 01:30:00	2014-09-26	1
03-1011	1	26/09/2014-23:40-RL	RL		500	23:40	06:00	1899-12-30 06:20:00	2014-09-26	1
03-1013	1	28/09/2014-17:15-RL	RL		620	17:15	18:15	1899-12-31 01:00:00	2014-09-28	1
03-1013	1	28/09/2014-18:15-RL	RL		380	18:15	19:10	1899-12-31 00:55:00	2014-09-28	1
03-1013	1	28/09/2014-19:10-RL	RL		450	19:10	20:40	1899-12-31 01:30:00	2014-09-28	1
03-1013	1	28/09/2014-20:40-RL	RL		620	20:40	22:40	1899-12-31 02:00:00	2014-09-28	1
03-1013	1	28/09/2014-22:40-RL	RL		380	22:40	00:40	1899-12-30 02:00:00	2014-09-28	1
03-1013	1	29/09/2014-00:40-RL	RL		620	00:40	03:40	1899-12-31 03:00:00	2014-09-29	1
03-1013	1	29/09/2014-03:40-RL	RL		380	03:40	06:40	1899-12-31 03:00:00	2014-09-29	1
03-1013	2	29/09/2014-10:40-RL	RL		500	10:40	14:40	1899-12-31 04:00:00	2014-09-29	1
03-1013	2	29/09/2014-14:40-RL	RL		500	14:40	18:00	1899-12-31 03:20:00	2014-09-29	1
03-1015	1	02/10/2014-08:30-RL	RL		580	08:30	09:30	1899-12-31 01:00:00	2014-10-02	1
03-1015	1	02/10/2014-09:30-RL	RL		580	09:30	10:30	1899-12-31 01:00:00	2014-10-02	1
03-1015	1	02/10/2014-10:30-RL	RL		420	10:30	11:30	1899-12-31 01:00:00	2014-10-02	1
03-1015	1	02/10/2014-11:30-RL	RL		450	11:30	12:30	1899-12-31 01:00:00	2014-10-02	1
03-1015	1	02/10/2014-12:30-RL	RL		500	12:30	14:10	1899-12-31 01:40:00	2014-10-02	1
03-1015	1	02/10/2014-14:10-RL	RL		500	14:10	16:50	1899-12-31 02:40:00	2014-10-02	1
03-1015	1	02/10/2014-16:50-RL	RL		500	16:50	17:40	1899-12-31 00:50:00	2014-10-02	1
03-1015	1	02/10/2014-17:40-RL	RL		350	17:40	19:40	1899-12-31 02:00:00	2014-10-02	1
03-1015	1	02/10/2014-19:40-RL	RL		150	19:40	20:30	1899-12-31 00:50:00	2014-10-02	1
03-1015	1	02/10/2014-20:30-RL	RL		500	20:30	23:30	1899-12-31 03:00:00	2014-10-02	1
03-1015	1	02/10/2014-23:20-RL	RL		500	23:20	02:20	1899-12-30 03:00:00	2014-10-02	1
03-1015	1	03/10/2014-02:20-RL	RL		500	02:20	05:10	1899-12-31 02:50:00	2014-10-03	1
03-1015	1	03/10/2014-05:10-RL	RL		500	05:10	08:00	1899-12-31 02:50:00	2014-10-03	1
03-1015	2	03/10/2014-08:00-RL	RL		500	08:00	14:00	1899-12-31 06:00:00	2014-10-03	1
03-1016	1	02/10/2014-14:00-RL	RL		350	14:00	15:10	1899-12-31 01:10:00	2014-10-02	1
03-1016	1	02/10/2014-15:10-RL	RL		150	15:10	15:50	1899-12-31 00:40:00	2014-10-02	1
03-1016	1	02/10/2014-15:50-RL	RL		80	15:50	16:10	1899-12-31 00:20:00	2014-10-02	1
03-1016	1	02/10/2014-16:10-RL	RL		230	16:10	17:10	1899-12-31 01:00:00	2014-10-02	1
03-1016	1	02/10/2014-18:10-RL	RL		175	18:10	19:10	1899-12-31 01:00:00	2014-10-02	1
03-1016	1	02/10/2014-19:10-RL	RL		115	19:10	20:10	1899-12-31 01:00:00	2014-10-02	1
03-1016	1	02/10/2014-20:10-RL	RL		115	20:10	21:10	1899-12-31 01:00:00	2014-10-02	1
03-1016	1	02/10/2014-21:10-RL	RL		95	21:10	22:00	1899-12-31 00:50:00	2014-10-02	1
03-1016	1	02/10/2014-22:00-RL	RL		350	22:00	01:10	1899-12-30 03:10:00	2014-10-02	1
03-1016	1	03/10/2014-01:10-RL	RL		150	01:10	03:10	1899-12-31 02:00:00	2014-10-03	1
03-1016	1	03/10/2014-03:10-RL	RL		500	03:10	06:00	1899-12-31 02:50:00	2014-10-03	1
03-1016	1	03/10/2014-06:00-RL	RL		290	06:00	10:00	1899-12-31 04:00:00	2014-10-03	1
03-1016	2	03/10/2014-10:00-RL	RL		280	10:00	14:00	1899-12-31 04:00:00	2014-10-03	1
03-1016	2	03/10/2014-14:00-RL	RL		220	14:00	17:00	1899-12-31 03:00:00	2014-10-03	1
03-1017	1	02/10/2014-17:00-RL	RL		295	17:00	18:10	1899-12-31 01:10:00	2014-10-02	1
03-1017	1	02/10/2014-18:10-RL	RL		205	18:10	19:10	1899-12-31 01:00:00	2014-10-02	1
03-1017	1	02/10/2014-19:10-RL	RL		200	19:10	20:10	1899-12-31 01:00:00	2014-10-02	1
03-1017	1	02/10/2014-20:10-RL	RL		150	20:10	21:10	1899-12-31 01:00:00	2014-10-02	1
03-1017	1	02/10/2014-21:10-RL	RL		150	21:10	22:10	1899-12-31 01:00:00	2014-10-02	1
03-1017	1	02/10/2014-22:10-RL	RL		200	22:10	00:10	1899-12-30 02:00:00	2014-10-02	1
03-1017	1	03/10/2014-00:10-RL	RL		300	00:10	03:10	1899-12-31 03:00:00	2014-10-03	1
03-1017	1	03/10/2014-03:10-RL	RL		200	03:10	05:10	1899-12-31 02:00:00	2014-10-03	1
03-1017	1	03/10/2014-05:10-RL	RL		300	05:10	10:10	1899-12-31 05:00:00	2014-10-03	1
03-1017	2	03/10/2014-10:10-RL	RL		300	10:10	15:10	1899-12-31 05:00:00	2014-10-03	1
03-1017	2	03/10/2014-15:10-RL	RL		200	15:10	17:00	1899-12-31 01:50:00	2014-10-03	1
03-1018	1	03/10/2014-11:45-RL	RL		600	11:45	12:45	1899-12-31 01:00:00	2014-10-03	1
03-1018	1	03/10/2014-12:45-RL	RL		400	12:45	13:50	1899-12-31 01:05:00	2014-10-03	1
03-1018	1	03/10/2014-13:50-RL	RL		400	13:50	14:50	1899-12-31 01:00:00	2014-10-03	1
03-1018	1	03/10/2014-14:50-RL	RL		100	14:50	15:10	1899-12-31 00:20:00	2014-10-03	1
03-1018	1	03/10/2014-15:10-RL	RL		500	15:10	17:00	1899-12-31 01:50:00	2014-10-03	1
03-1018	1	03/10/2014-17:00-RL	RL		400	17:00	19:00	1899-12-31 02:00:00	2014-10-03	1
03-1018	1	03/10/2014-19:00-RL	RL		400	19:00	21:00	1899-12-31 02:00:00	2014-10-03	1
03-1018	1	03/10/2014-21:00-RL	RL		500	21:00	02:00	1899-12-30 05:00:00	2014-10-03	1
03-1018	1	04/10/2014-02:00-RL	RL		500	02:00	06:00	1899-12-31 04:00:00	2014-10-04	1
03-1018	2	04/10/2014-06:00-RL	RL		500	06:00	12:00	1899-12-31 06:00:00	2014-10-04	1
03-1019	1	04/10/2014-16:00-RL	RL		140	16:00	17:00	1899-12-31 01:00:00	2014-10-04	1
03-1019	1	04/10/2014-17:00-RL	RL		140	17:00	18:00	1899-12-31 01:00:00	2014-10-04	1
03-1019	1	04/10/2014-18:00-RL	RL		110	18:00	19:00	1899-12-31 01:00:00	2014-10-04	1
03-1019	1	04/10/2014-19:05-0.1	0.1		210	19:05	20:05	1899-12-31 01:00:00	2014-10-04	1
03-1019	1	04/10/2014-20:05-0.1	0.1		140	20:05	21:05	1899-12-31 01:00:00	2014-10-04	1
03-1019	1	04/10/2014-21:05-0.1	0.1		110	21:05	22:05	1899-12-31 01:00:00	2014-10-04	1
03-1019	1	04/10/2014-22:05-RL	RL		140	22:05	00:05	1899-12-30 02:00:00	2014-10-04	1
03-1019	1	05/10/2014-00:05-RL	RL		210	00:05	03:05	1899-12-31 03:00:00	2014-10-05	1
03-1019	1	05/10/2014-03:05-RL	RL		90	03:05	05:00	1899-12-31 01:55:00	2014-10-05	1
03-1019	1	05/10/2014-05:00-0.1	0.1		140	05:00	06:00	1899-12-31 01:00:00	2014-10-05	1
03-1019	1	05/10/2014-06:00-0.1	0.1		100	06:00	07:00	1899-12-31 01:00:00	2014-10-05	1
03-1019	2	05/10/2014-07:00-0.1	0.1		70	07:00	08:00	1899-12-31 01:00:00	2014-10-05	1
03-1019	2	05/10/2014-08:00-0.1	0.1		70	08:00	09:10	1899-12-31 01:10:00	2014-10-05	1
03-1019	2	05/10/2014-09:10-0.1	0.1		120	09:10	12:00	1899-12-31 02:50:00	2014-10-05	1
03-1019	2	05/10/2014-12:00-0.1	0.1		120	12:00	15:00	1899-12-31 03:00:00	2014-10-05	1
03-1019	2	05/10/2014-15:00-0.1	0.1		120	15:00	18:00	1899-12-31 03:00:00	2014-10-05	1
03-1019	2	05/10/2014-18:00-RL	RL		210	18:00	23:00	1899-12-31 05:00:00	2014-10-05	1
03-1020	1	05/10/2014-10:30-RL	RL		500	10:30	11:40	1899-12-31 01:10:00	2014-10-05	1
03-1020	1	05/10/2014-11:40-0.1	0.1		150	11:40	12:00	1899-12-31 00:20:00	2014-10-05	1
03-1020	1	05/10/2014-12:00-0.1	0.1		250	12:00	12:30	1899-12-31 00:30:00	2014-10-05	1
03-1020	1	05/10/2014-12:30-0.1	0.1		250	12:30	13:30	1899-12-31 01:00:00	2014-10-05	1
03-1020	1	05/10/2014-13:30-0.1	0.1		350	13:30	13:50	1899-12-31 00:20:00	2014-10-05	1
03-1020	1	05/10/2014-14:45-0.1	0.1		190	14:45	15:45	1899-12-31 01:00:00	2014-10-05	1
03-1020	1	05/10/2014-15:45-0.1	0.1		290	15:45	17:20	1899-12-31 01:35:00	2014-10-05	1
03-1020	1	05/10/2014-17:20-0.1	0.1		230	17:20	19:20	1899-12-31 02:00:00	2014-10-05	1
03-1020	1	05/10/2014-19:30-RL	RL		350	19:30	22:35	1899-12-31 03:05:00	2014-10-05	1
03-1020	1	05/10/2014-22:35-RL	RL		160	22:35	00:40	1899-12-30 02:05:00	2014-10-05	1
03-1020	1	06/10/2014-00:40-RL	RL		340	00:40	06:00	1899-12-31 05:20:00	2014-10-06	1
03-1021	1	06/10/2014-15:15-0.1	0.1		500	15:15	16:15	1899-12-31 01:00:00	2014-10-06	1
03-1021	1	06/10/2014-16:15-0.1	0.1		330	16:15	17:15	1899-12-31 01:00:00	2014-10-06	1
03-1021	1	06/10/2014-17:15-RL	RL		250	17:15	18:15	1899-12-31 01:00:00	2014-10-06	1
03-1021	1	06/10/2014-18:15-RL	RL		250	18:15	19:15	1899-12-31 01:00:00	2014-10-06	1
03-1021	1	06/10/2014-19:15-RL	RL		170	19:15	20:15	1899-12-31 01:00:00	2014-10-06	1
03-1021	1	06/10/2014-20:15-RL	RL		330	20:15	22:15	1899-12-31 02:00:00	2014-10-06	1
03-1021	1	06/10/2014-22:15-RL	RL		500	22:15	01:15	1900-01-03	2014-10-06	1
03-1021	1	07/10/2014-01:15-RL	RL		500	01:15	04:15	1899-12-31 03:00:00	2014-10-07	1
03-1021	1	07/10/2014-04:15-RL	RL		500	04:15	09:15	1899-12-31 05:00:00	2014-10-07	1
03-1021	2	07/10/2014-09:15-RL	RL		500	09:15	14:15	1899-12-31 05:00:00	2014-10-07	1
03-1021	2	07/10/2014-14:15-RL	RL		500	14:15	19:15	1899-12-31 05:00:00	2014-10-07	1
03-1022	1	06/10/2014-16:30-RL	RL		500	16:30	17:30	1899-12-31 01:00:00	2014-10-06	1
03-1022	1	06/10/2014-17:30-RL	RL		340	17:30	18:30	1899-12-31 01:00:00	2014-10-06	1
03-1022	1	06/10/2014-18:30-RL	RL		350	18:30	19:30	1899-12-31 01:00:00	2014-10-06	1
03-1022	1	06/10/2014-19:30-RL	RL		260	19:30	20:30	1899-12-31 01:00:00	2014-10-06	1
03-1022	1	06/10/2014-20:30-RL	RL		260	20:30	21:30	1899-12-31 01:00:00	2014-10-06	1
03-1022	1	06/10/2014-21:30-RL	RL		280	21:30	23:10	1899-12-31 01:40:00	2014-10-06	1
03-1022	1	06/10/2014-23:10-RL	RL		500	23:10	02:10	1899-12-30 03:00:00	2014-10-06	1
03-1022	1	07/10/2014-02:10-RL	RL		500	02:10	07:10	1899-12-31 05:00:00	2014-10-07	1
03-1022	1	07/10/2014-07:10-RL	RL		500	07:10	12:10	1899-12-31 05:00:00	2014-10-07	1
03-1022	2	07/10/2014-12:10-RL	RL		500	12:10	17:10	1899-12-31 05:00:00	2014-10-07	1
03-1027	1	12/10/2014-12:00-RL	RL		500	12:00	17:00	1899-12-31 05:00:00	2014-10-12	1
03-1029	1	14/10/2014-01:20-RL	RL		400	01:20	02:20	1899-12-31 01:00:00	2014-10-14	1
03-1029	1	14/10/2014-02:20-RL	RL		400	02:20	03:20	1899-12-31 01:00:00	2014-10-14	1
03-1029	1	14/10/2014-03:20-RL	RL		400	03:20	04:20	1899-12-31 01:00:00	2014-10-14	1
03-1029	1	14/10/2014-04:20-RL	RL		300	04:20	05:20	1899-12-31 01:00:00	2014-10-14	1
03-1029	1	14/10/2014-05:20-RL	RL		400	05:20	07:20	1899-12-31 02:00:00	2014-10-14	1
03-1029	1	14/10/2014-07:20-0.1	0.1		600	07:20	08:20	1899-12-31 01:00:00	2014-10-14	1
03-1029	1	14/10/2014-08:20-0.1	0.1		400	08:20	09:20	1899-12-31 01:00:00	2014-10-14	1
03-1029	1	14/10/2014-09:20-0.1	0.1		300	09:20	10:20	1899-12-31 01:00:00	2014-10-14	1
03-1029	1	14/10/2014-10:20-RL	RL		200	10:20	11:20	1899-12-31 01:00:00	2014-10-14	1
03-1029	1	14/10/2014-11:20-RL	RL		200	11:20	12:30	1899-12-31 01:10:00	2014-10-14	1
03-1029	1	14/10/2014-12:30-RL	RL		300	12:30	14:00	1899-12-31 01:30:00	2014-10-14	1
03-1029	1	14/10/2014-14:00-RL	RL		200	14:00	14:30	1899-12-31 00:30:00	2014-10-14	2
03-1029	1	14/10/2014-14:30-0.1	0.1		200	14:30	15:00	1899-12-31 00:30:00	2014-10-14	1
03-1029	1	14/10/2014-15:00-0.1	0.1		210	15:00	15:30	1899-12-31 00:30:00	2014-10-14	1
03-1029	1	14/10/2014-15:30-0.1	0.1		290	15:30	16:35	1899-12-31 01:05:00	2014-10-14	1
03-1029	1	14/10/2014-16:35-0.1	0.1		200	16:35	17:35	1899-12-31 01:00:00	2014-10-14	1
03-1029	1	14/10/2014-17:35-0.1	0.1		300	17:35	19:10	1899-12-31 01:35:00	2014-10-14	1
03-1029	1	14/10/2014-19:10-RL	RL		200	19:10	20:20	1899-12-31 01:10:00	2014-10-14	1
03-1029	1	14/10/2014-20:20-RL	RL		200	20:20	21:30	1899-12-31 01:10:00	2014-10-14	1
03-1029	1	14/10/2014-21:30-RL	RL		200	21:30	22:30	1899-12-31 01:00:00	2014-10-14	1
03-1029	1	14/10/2014-22:30-RL	RL		300	22:30	00:00	1899-12-30 01:30:00	2014-10-14	1
03-1029	1	15/10/2014-00:00-RL	RL		200	00:00	01:00	1899-12-31 01:00:00	2014-10-15	1
03-1029	1	15/10/2014-01:00-0.1	0.1		410	01:00	02:00	1899-12-31 01:00:00	2014-10-15	1
03-1029	1	15/10/2014-02:00-0.1	0.1		300	02:00	03:10	1899-12-31 01:10:00	2014-10-15	1
03-1029	1	15/10/2014-03:10-0.1	0.1		200	03:10	04:15	1899-12-31 01:05:00	2014-10-15	1
03-1029	1	15/10/2014-04:15-0.1	0.1		120	04:15	05:15	1899-12-31 01:00:00	2014-10-15	1
03-1029	1	15/10/2014-05:15-RL	RL		240	05:15	07:15	1899-12-31 02:00:00	2014-10-15	1
03-1029	1	15/10/2014-07:15-RL	RL		80	07:15	08:00	1899-12-31 00:45:00	2014-10-15	1
03-1030	1	14/10/2014-19:30-RL	RL		290	19:30	20:50	1899-12-31 01:20:00	2014-10-14	1
03-1030	1	14/10/2014-20:50-RL	RL		190	20:50	21:50	1899-12-31 01:00:00	2014-10-14	1
03-1030	1	14/10/2014-21:50-RL	RL		190	21:50	23:00	1899-12-31 01:10:00	2014-10-14	1
03-1030	1	14/10/2014-23:00-RL	RL		150	23:00	00:00	1899-12-30 01:00:00	2014-10-14	1
03-1030	1	15/10/2014-00:00-RL	RL		150	00:00	01:00	1899-12-31 01:00:00	2014-10-15	1
03-1030	1	15/10/2014-01:00-RL	RL		190	01:00	03:00	1899-12-31 02:00:00	2014-10-15	1
03-1030	1	15/10/2014-03:00-RL	RL		290	03:00	06:00	1899-12-31 03:00:00	2014-10-15	1
03-1030	1	15/10/2014-06:00-RL	RL		300	06:00	11:00	1899-12-31 05:00:00	2014-10-15	1
03-1030	2	15/10/2014-11:00-RL	RL		200	11:00	14:40	1899-12-31 03:40:00	2014-10-15	1
03-1030	2	15/10/2014-14:40-RL	RL		300	14:40	19:45	1899-12-31 05:05:00	2014-10-15	1
03-1031	1	15/10/2014-18:45-0.1	0.1		300	18:45	19:50	1899-12-31 01:05:00	2014-10-15	1
03-1031	1	15/10/2014-19:50-RL	RL		350	19:50	21:00	1899-12-31 01:10:00	2014-10-15	1
03-1031	1	15/10/2014-21:00-RL	RL		250	21:00	22:00	1899-12-31 01:00:00	2014-10-15	1
03-1031	1	15/10/2014-22:00-RL	RL		250	22:00	23:00	1899-12-31 01:00:00	2014-10-15	1
03-1031	1	15/10/2014-23:00-RL	RL		150	23:00	00:00	1899-12-30 01:00:00	2014-10-15	1
03-1031	1	16/10/2014-00:00-RL	RL		150	00:00	01:00	1899-12-31 01:00:00	2014-10-16	1
03-1031	1	16/10/2014-03:00-RL	RL		180	03:00	03:30	1899-12-31 00:30:00	2014-10-16	2
03-1031	1	16/10/2014-03:30-RL	RL		450	03:30	04:30	1899-12-31 01:00:00	2014-10-16	1
03-1031	1	16/10/2014-04:30-RL	RL		310	04:30	05:30	1899-12-31 01:00:00	2014-10-16	1
03-1031	1	16/10/2014-05:30-0.1	0.1		310	05:30	06:30	1899-12-31 01:00:00	2014-10-16	1
03-1031	1	16/10/2014-06:30-0.1	0.1		230	06:30	07:30	1899-12-31 01:00:00	2014-10-16	1
03-1031	1	16/10/2015-01:00-RL	RL		350	01:00	03:00	1899-12-31 02:00:00	2015-10-16	1
03-1031	2	16/10/2014-07:30-0.1	0.1		150	07:30	08:30	1899-12-31 01:00:00	2014-10-16	1
03-1031	2	16/10/2014-08:30-RL	RL		190	08:30	09:40	1899-12-31 01:10:00	2014-10-16	1
03-1031	2	16/10/2014-09:40-RL	RL		160	09:40	10:40	1899-12-31 01:00:00	2014-10-16	1
03-1031	2	16/10/2014-10:40-0.1	0.1		310	10:40	11:40	1899-12-31 01:00:00	2014-10-16	1
03-1031	2	16/10/2014-11:40-0.1	0.1		230	11:40	12:40	1899-12-31 01:00:00	2014-10-16	1
03-1031	2	16/10/2014-12:40-0.1	0.1		150	12:40	13:45	1899-12-31 01:05:00	2014-10-16	1
03-1031	2	16/10/2014-14:30-RL	RL		310	14:30	16:35	1899-12-31 02:05:00	2014-10-16	1
03-1031	2	16/10/2014-17:15-0.1	0.1		310	17:15	18:15	1899-12-31 01:00:00	2014-10-16	1
03-1031	2	16/10/2014-18:15-0.1	0.1		240	18:15	19:15	1899-12-31 01:00:00	2014-10-16	1
03-1031	2	16/10/2014-19:15-0.1	0.1		160	19:15	20:20	1899-12-31 01:05:00	2014-10-16	1
03-1031	2	16/10/2014-20:20-0.1	0.1		160	20:20	21:30	1899-12-31 01:10:00	2014-10-16	1
03-1031	2	16/10/2014-21:30-0.1	0.1		160	21:30	22:30	1899-12-31 01:00:00	2014-10-16	1
03-1031	2	16/10/2014-22:30-RL	RL		100	22:30	23:30	1899-12-31 01:00:00	2014-10-16	1
03-1031	2	16/10/2014-23:30-RL	RL		240	23:30	02:30	1899-12-30 03:00:00	2014-10-16
03-1031	2	16/10/2015-13:45-0.1	0.1		120	13:45	14:30	1899-12-31 00:45:00	2015-10-16	1
03-1031	2	16/10/2015-16:35-RL	RL		160	16:35	17:15	1899-12-31 00:40:00	2015-10-16	2
03-1032	1	21/10/2014-17:00-0.1	0.1		260	17:00	18:10	1899-12-31 01:10:00	2014-10-21	1
03-1032	1	21/10/2014-18:10-0.1	0.1		170	18:10	19:10	1899-12-31 01:00:00	2014-10-21	1
03-1032	1	21/10/2014-19:10-RL	RL		170	19:10	20:10	1899-12-31 01:00:00	2014-10-21	1
03-1032	1	21/10/2014-20:10-RL	RL		130	20:10	21:10	1899-12-31 01:00:00	2014-10-21	1
03-1032	1	21/10/2014-21:10-RL	RL		200	21:10	22:40	1899-12-31 01:30:00	2014-10-21	1
03-1032	1	21/10/2014-22:10-RL	RL		170	22:10	00:50	1899-12-30 02:40:00	2014-10-21	1
03-1032	1	22/10/2014-00:50-RL	RL		330	00:50	03:00	1899-12-31 02:10:00	2014-10-22	1
03-1032	1	22/10/2014-03:00-0.1	0.1		260	03:00	04:00	1899-12-31 01:00:00	2014-10-22	1
03-1032	1	22/10/2014-04:00-0.1	0.1		170	04:00	05:00	1899-12-31 01:00:00	2014-10-22	1
03-1032	1	22/10/2014-05:00-RL	RL		170	05:00	06:00	1899-12-31 01:00:00	2014-10-22	1
03-1032	1	22/10/2014-06:00-RL	RL		130	06:00	07:00	1899-12-31 01:00:00	2014-10-22	1
03-1032	1	22/10/2014-07:00-RL	RL		200	07:00	08:00	1899-12-31 01:00:00	2014-10-22	1
03-1032	2	22/10/2014-09:00-RL	RL		170	09:00	11:00	1899-12-31 02:00:00	2014-10-22	1
03-1032	2	22/10/2014-11:00-RL	RL		170	11:00	13:00	1899-12-31 02:00:00	2014-10-22	1
03-1032	2	22/10/2014-13:00-RL	RL		160	13:00	15:00	1899-12-31 02:00:00	2014-10-22	1
03-1032	2	22/10/2014-15:00-RL	RL		100	15:00	17:00	1899-12-31 02:00:00	2014-10-22	1
03-1032	2	22/10/2014-17:00-RL	RL		100	17:00	19:00	1899-12-31 02:00:00	2014-10-22	1
03-1032	2	22/10/2014-19:00-RL	RL		300	19:00	01:00	1899-12-30 06:00:00	2014-10-22	1
03-1033	1	28/10/2014-20:10-RL	RL		660	20:10	21:10	1899-12-31 01:00:00	2014-10-28	1
03-1033	1	28/10/2014-21:40-RL	RL		440	21:40	22:10	1899-12-31 00:30:00	2014-10-28	1
03-1033	1	28/10/2014-22:10-RL	RL		400	22:10	23:10	1899-12-31 01:00:00	2014-10-28
03-1033	1	28/10/2014-23:10-RL	RL		330	23:10	00:10	1899-12-30 01:00:00	2014-10-28	1
03-1033	1	29/10/2014-00:10-RL	RL		330	00:10	01:10	1899-12-31 01:00:00	2014-10-29	1
03-1033	1	29/10/2014-01:10-RL	RL		340	01:10	02:40	1899-12-31 01:30:00	2014-10-29	1
03-1033	1	29/10/2014-02:40-RL	RL		500	02:40	05:00	1899-12-31 02:20:00	2014-10-29	1
03-1033	1	29/10/2014-05:00-RL	RL		430	05:00	07:00	1899-12-31 02:00:00	2014-10-29	1
03-1033	1	29/10/2014-07:00-RL	RL		500	07:00	10:50	1899-12-31 03:50:00	2014-10-29	1
03-1033	2	29/10/2014-10:50-RL	RL		500	10:50	14:35	1899-12-31 03:45:00	2014-10-29	1
03-1033	2	29/10/2014-14:35-RL	RL		500	14:35	18:30	1899-12-31 03:55:00	2014-10-29	1
03-1033	2	29/10/2014-18:30-RL	RL		500	18:30	22:30	1899-12-31 04:00:00	2014-10-29	1
03-1033	2	29/10/2014-22:30-RL	RL		500	22:30	02:00	1899-12-30 03:30:00	2014-10-29	1
03-1034	1	04/11/2014-09:00-RL	RL		500	09:00	11:00	1899-12-31 02:00:00	2014-11-04	1
03-1034	1	04/11/2014-11:05-RL	RL		500	11:05	14:30	1899-12-31 03:25:00	2014-11-04	1
03-1034	1	04/11/2014-14:30-RL	RL		500	14:30	17:45	1899-12-31 03:15:00	2014-11-04	1
03-1034	1	04/11/2014-17:45-0.1	0.1		490	17:45	18:45	1899-12-31 01:00:00	2014-11-04	1
03-1034	1	04/11/2014-18:45-0.1	0.1		370	18:45	19:45	1899-12-31 01:00:00	2014-11-04	1
03-1034	1	04/11/2014-19:45-0.1	0.1		250	19:45	20:30	1899-12-31 00:45:00	2014-11-04	1
03-1034	1	04/11/2014-20:30-0.1	0.1		240	20:30	21:30	1899-12-31 01:00:00	2014-11-04	1
03-1034	1	04/11/2014-21:30-RL	RL		490	21:30	23:30	1899-12-31 02:00:00	2014-11-04	1
03-1034	1	04/11/2014-23:30-RL	RL		500	23:30	01:30	1899-12-30 02:00:00	2014-11-04	1
03-1034	1	05/11/2014-01:30-RL	RL		500	01:30	03:35	1899-12-31 02:05:00	2014-11-05	1
03-1034	1	05/11/2014-03:35-RL	RL		500	03:35	07:10	1899-12-31 03:35:00	2014-11-05	1
03-1034	2	05/11/2014-07:10-RL	RL		500	07:10	10:30	1899-12-31 03:20:00	2014-11-05	1
03-1035	1	07/11/2014-09:00-RL	RL		500	09:00	11:30	1899-12-31 02:30:00	2014-11-07	1
03-1035	1	07/11/2014-11:30-RL	RL		500	11:30	16:00	1899-12-31 04:30:00	2014-11-07	1
03-1035	1	07/11/2014-16:00-RL	RL		500	16:00	20:30	1899-12-31 04:30:00	2014-11-07	1
03-1035	1	07/11/2014-20:30-RL	RL		330	20:30	03:00	1899-12-30 06:30:00	2014-11-07	1
03-1037	1	14/11/2014-08:30-RL	RL		200	08:30	09:30	1899-12-31 01:00:00	2014-11-14	1
03-1037	1	14/11/2014-09:30-RL	RL		200	09:30	10:30	1899-12-31 01:00:00	2014-11-14	1
03-1037	1	14/11/2014-10:30-RL	RL		300	10:30	12:30	1899-12-31 02:00:00	2014-11-14	1
03-1037	1	14/11/2014-12:30-RL	RL		200	12:30	14:30	1899-12-31 02:00:00	2014-11-14	1
03-1037	1	14/11/2014-14:30-RL	RL		300	14:30	17:30	1899-12-31 03:00:00	2014-11-14	1
03-1037	1	14/11/2014-17:30-RL	RL		180	17:30	20:30	1899-12-31 03:00:00	2014-11-14	1
03-1037	1	14/11/2014-20:30-RL	RL		180	20:30	23:30	1899-12-31 03:00:00	2014-11-14	1
03-1037	1	14/11/2014-23:30-RL	RL		140	23:30	01:50	1899-12-30 02:20:00	2014-11-14	1
03-1037	1	15/11/2014-01:50-RL	RL		360	01:50	07:50	1899-12-31 06:00:00	2014-11-15	1
03-1038	1	14/11/2014-15:10-RL	RL		400	15:10	16:10	1899-12-31 01:00:00	2014-11-14	1
03-1038	1	14/11/2014-16:10-RL	RL		400	16:10	17:15	1899-12-31 01:05:00	2014-11-14	1
03-1038	1	14/11/2014-17:15-RL	RL		300	17:15	18:15	1899-12-31 01:00:00	2014-11-14	1
03-1038	1	14/11/2014-18:15-RL	RL		300	18:15	19:15	1899-12-31 01:00:00	2014-11-14	1
03-1038	1	14/11/2014-19:15-RL	RL		500	19:15	21:15	1899-12-31 02:00:00	2014-11-14	1
03-1038	1	14/11/2014-21:45-RL	RL		500	21:45	00:15	1899-12-30 02:30:00	2014-11-14	1
03-1038	1	15/11/2014-00:15-RL	RL		480	00:15	04:15	1899-12-31 04:00:00	2014-11-15	1
03-1038	1	15/11/2014-04:15-RL	RL		480	04:15	08:15	1899-12-31 04:00:00	2014-11-15	1
03-1038	2	15/11/2014-08:15-RL	RL		500	08:15	12:15	1899-12-31 04:00:00	2014-11-15	1
03-1038	2	15/11/2014-12:15-RL	RL		500	12:15	16:15	1899-12-31 04:00:00	2014-11-15	1
03-1040	1	15/11/2014-11:30-RL	RL		350	11:30	12:35	1899-12-31 01:05:00	2014-11-15	1
03-1040	1	15/11/2014-12:35-RL	RL		360	12:35	13:40	1899-12-31 01:05:00	2014-11-15	1
03-1040	1	15/11/2014-13:40-RL	RL		240	13:40	14:40	1899-12-31 01:00:00	2014-11-15	1
03-1040	1	15/11/2014-14:40-RL	RL		240	14:40	15:50	1899-12-31 01:10:00	2014-11-15	1
03-1040	1	15/11/2014-15:50-RL	RL		660	15:50	18:35	1899-12-31 02:45:00	2014-11-15	1
03-1040	1	15/11/2014-18:35-RL	RL		500	18:35	21:40	1899-12-31 03:05:00	2014-11-15	1
03-1040	1	15/11/2014-21:40-RL	RL		500	21:40	01:15	1899-12-30 03:35:00	2014-11-15	1
03-1040	1	16/11/2014-01:15-RL	RL		500	01:15	06:15	1899-12-31 05:00:00	2014-11-16	1
03-1040	1	16/11/2014-06:15-RL	RL		500	06:15	11:00	1899-12-31 04:45:00	2014-11-16	1
03-1042	1	17/11/2010-20:10-RL	RL		250	20:10	21:10	1899-12-31 01:00:00	2010-11-17	1
03-1042	1	17/11/2014-19:10-RL	RL		250	19:10	20:10	1899-12-31 01:00:00	2014-11-17	1
03-1042	1	17/11/2014-21:10-RL	RL		400	21:10	23:10	1899-12-31 02:00:00	2014-11-17	1
03-1042	1	17/11/2014-23:10-RL	RL		200	23:10	00:40	1899-12-30 01:30:00	2014-11-17	1
03-1042	1	18/11/2014-00:40-RL	RL		450	00:40	04:10	1899-12-31 03:30:00	2014-11-18	1
03-1042	1	18/11/2014-04:10-RL	RL		240	04:10	07:10	1899-12-31 03:00:00	2014-11-18	1
03-1042	1	18/11/2014-07:10-RL	RL		240	07:10	10:10	1899-12-31 03:00:00	2014-11-18	1
03-1042	2	18/11/2014-10:10-RL	RL		250	10:10	13:15	1899-12-31 03:05:00	2014-11-18	1
03-1042	2	18/11/2014-13:15-RL	RL		250	13:15	16:15	1899-12-31 03:00:00	2014-11-18	1
03-1042	2	18/11/2014-16:15-RL	RL		320	16:15	20:15	1899-12-31 04:00:00	2014-11-18	1
03-1043	1	18/11/2014-00:00-RL	RL		900	00:00	01:00	1899-12-31 01:00:00	2014-11-18	1
03-1043	1	18/11/2014-01:00-RL	RL		600	01:00	02:00	1899-12-31 01:00:00	2014-11-18	1
03-1043	1	18/11/2014-02:00-RL	RL		600	02:00	03:00	1899-12-31 01:00:00	2014-11-18	1
03-1043	1	18/11/2014-03:00-RL	RL		900	03:00	05:00	1899-12-31 02:00:00	2014-11-18	1
03-1043	1	18/11/2014-05:00-RL	RL		500	05:00	06:45	1899-12-31 01:45:00	2014-11-18	1
03-1043	1	18/11/2014-06:45-RL	RL		500	06:45	07:30	1899-12-31 00:45:00	2014-11-18	1
03-1043	1	18/11/2014-07:30-RL	RL		250	07:30	08:25	1899-12-31 00:55:00	2014-11-18	1
03-1043	1	18/11/2014-08:25-RL	RL		500	08:25	10:05	1899-12-31 01:40:00	2014-11-18	1
03-1043	1	18/11/2014-10:05-RL	RL		500	10:05	12:50	1899-12-31 02:45:00	2014-11-18	1
03-1043	1	18/11/2014-12:50-RL	RL		500	12:50	15:35	1899-12-31 02:45:00	2014-11-18
03-1043	1	18/11/2014-15:35-RL	RL		500	15:35	18:20	1899-12-31 02:45:00	2014-11-18	1
03-1043	1	18/11/2014-18:20-RL	RL		500	18:20	21:05	1899-12-31 02:45:00	2014-11-18	1
03-1043	1	18/11/2014-21:05-RL	RL		500	21:05	23:50	1899-12-31 02:45:00	2014-11-18	1
03-1044	1	18/11/2014-22:45-RL	RL		380	22:45	23:45	1899-12-31 01:00:00	2014-11-18	1
03-1044	1	18/11/2014-23:45-RL	RL		380	23:45	00:45	1899-12-30 01:00:00	2014-11-18	1
03-1044	1	19/11/2014-00:45-RL	RL		380	00:45	01:45	1899-12-31 01:00:00	2014-11-19	1
03-1044	1	19/11/2014-01:45-RL	RL		240	01:45	02:35	1899-12-31 00:50:00	2014-11-19	1
03-1044	1	19/11/2014-02:35-RL	RL		190	02:35	03:35	1899-12-31 01:00:00	2014-11-19	1
03-1044	1	19/11/2014-03:35-RL	RL		190	03:35	04:40	1899-12-31 01:05:00	2014-11-19	1
03-1044	1	19/11/2014-04:40-0.1	0.1		570	04:40	05:40	1899-12-31 01:00:00	2014-11-19	1
03-1044	1	19/11/2014-05:40-0.1	0.1		380	05:40	06:40	1899-12-31 01:00:00	2014-11-19	1
03-1044	1	19/11/2014-06:40-RL	RL		290	06:40	07:40	1899-12-31 01:00:00	2014-11-19	1
03-1044	2	19/11/2014-07:40-RL	RL		210	07:40	08:45	1899-12-31 01:05:00	2014-11-19	1
03-1044	2	19/11/2014-08:45-RL	RL		380	08:45	10:45	1899-12-31 02:00:00	2014-11-19	1
03-1044	2	19/11/2014-10:45-RL	RL		500	10:45	13:20	1899-12-31 02:35:00	2014-11-19	1
03-1044	2	19/11/2014-13:20-RL	RL		120	13:20	14:20	1899-12-31 01:00:00	2014-11-19	1
03-1044	2	19/11/2014-14:25-0.1	0.1		380	14:25	15:25	1899-12-31 01:00:00	2014-11-19	1
03-1044	2	19/11/2014-15:25-0.1	0.1		290	15:25	16:25	1899-12-31 01:00:00	2014-11-19	1
03-1044	2	19/11/2014-16:25-RL	RL		290	16:25	17:30	1899-12-31 01:05:00	2014-11-19	1
03-1044	2	19/11/2014-17:30-RL	RL		190	17:30	18:40	1899-12-31 01:10:00	2014-11-19	1
03-1044	2	19/11/2014-18:40-RL	RL		190	18:40	19:40	1899-12-31 01:00:00	2014-11-19	1
03-1044	2	19/11/2014-19:40-RL	RL		190	19:40	20:40	1899-12-31 01:00:00	2014-11-19	1
03-1044	2	19/11/2014-20:40-RL	RL		190	20:40	21:40	1899-12-31 01:00:00	2014-11-19	1
03-1044	2	19/11/2014-21:40-RL	RL		430	21:40	01:40	1899-12-30 04:00:00	2014-11-19	1
03-1044	2	20/11/2014-01:40-RL	RL		450	01:40	05:45	1899-12-31 04:05:00	2014-11-20	1
03-1044	2	20/11/2014-05:45-RL	RL		450	05:45	10:00	1899-12-31 04:15:00	2014-11-20	1
03-1044	3	20/11/2014-10:00-RL	RL		340	10:00	13:00	1899-12-31 03:00:00	2014-11-20	1
03-1046	1	22/11/2014-07:45-RL	RL		600	07:45	09:10	1899-12-31 01:25:00	2014-11-22	1
03-1046	1	22/11/2014-09:10-RL	RL		400	09:10	10:10	1899-12-31 01:00:00	2014-11-22	1
03-1046	1	22/11/2014-10:10-RL	RL		400	10:10	11:10	1899-12-31 01:00:00	2014-11-22	1
03-1046	1	22/11/2014-11:10-RL	RL		600	11:10	13:10	1899-12-31 02:00:00	2014-11-22	1
03-1046	1	22/11/2014-13:10-RL	RL		500	13:10	15:30	1899-12-31 02:20:00	2014-11-22	1
03-1046	1	22/11/2014-15:30-RL	RL		500	15:30	18:00	1899-12-31 02:30:00	2014-11-22	1
03-1046	1	22/11/2014-18:00-RL	RL		480	18:00	22:05	1899-12-31 04:05:00	2014-11-22	1
03-1046	1	22/11/2014-22:05-RL	RL		500	22:05	02:05	1899-12-30 04:00:00	2014-11-22	1
03-1046	1	23/11/2014-02:05-RL	RL		500	02:05	06:05	1899-12-31 04:00:00	2014-11-23	1
03-1046	2	23/11/2014-06:05-RL	RL		500	06:05	10:30	1899-12-31 04:25:00	2014-11-23	1
03-1048	1	27/11/2014-12:05-RL	RL		560	12:05	13:05	1899-12-31 01:00:00	2014-11-27	1
03-1048	1	27/11/2014-13:05-RL	RL		560	13:05	14:05	1899-12-31 01:00:00	2014-11-27	1
03-1048	1	27/11/2014-14:05-RL	RL		420	14:05	15:10	1899-12-31 01:05:00	2014-11-27	1
03-1048	1	27/11/2014-15:10-RL	RL		420	15:10	16:10	1899-12-31 01:00:00	2014-11-27	1
03-1048	1	27/11/2014-16:10-RL	RL		660	16:10	18:30	1899-12-31 02:20:00	2014-11-27	1
03-1048	1	27/11/2014-18:30-RL	RL		500	18:30	20:15	1899-12-31 01:45:00	2014-11-27	1
03-1048	1	27/11/2014-20:15-RL	RL		500	20:15	22:30	1899-12-31 02:15:00	2014-11-27	1
03-1048	1	27/11/2014-22:30-RL	RL		500	22:30	01:30	1899-12-30 03:00:00	2014-11-27	1
03-1048	1	28/11/2014-01:30-RL	RL		500	01:30	04:30	1899-12-31 03:00:00	2014-11-28	1
03-1048	1	28/11/2014-04:30-RL	RL		500	04:30	08:30	1899-12-31 04:00:00	2014-11-28	1
03-1048	2	28/11/2014-08:30-RL	RL		550	08:30	11:30	1899-12-31 03:00:00	2014-11-28	1
03-1049	1	02/12/2014-10:00-RL	RL		350	10:00	11:00	1899-12-31 01:00:00	2014-12-02	1
03-1049	1	02/12/2014-11:00-RL	RL		650	11:00	13:50	1899-12-31 02:50:00	2014-12-02	1
03-1049	1	02/12/2014-13:50-RL	RL		500	13:50	16:00	1899-12-31 02:10:00	2014-12-02	1
03-1049	1	02/12/2014-16:00-RL	RL		500	16:00	19:30	1899-12-31 03:30:00	2014-12-02	1
03-1049	1	02/12/2014-19:30-RL	RL		500	19:30	23:00	1899-12-31 03:30:00	2014-12-02	1
03-1049	1	02/12/2014-23:00-RL	RL		500	23:00	02:30	1899-12-30 03:30:00	2014-12-02	1
03-1049	1	03/12/2014-02:30-RL	RL		500	02:30	06:00	1899-12-31 03:30:00	2014-12-03	1
03-1050	1	04/12/2014-15:50-0.1	0.1		280	15:50	16:50	1899-12-31 01:00:00	2014-12-04	1
03-1050	1	04/12/2014-16:50-RL	RL		430	16:50	18:50	1899-12-31 02:00:00	2014-12-04	1
03-1050	1	04/12/2014-18:50-RL	RL		570	18:50	22:50	1899-12-31 04:00:00	2014-12-04	1
03-1050	1	04/12/2014-22:50-0.1	0.1		435	22:50	23:20	1899-12-31 00:30:00	2014-12-04	1
03-1050	1	04/12/2014-23:20-0.1	0.1		285	23:20	00:20	1899-12-30 01:00:00	2014-12-04	1
03-1050	1	05/12/2014-00:20-0.1	0.1		215	00:20	01:20	1899-12-31 01:00:00	2014-12-05	1
03-1050	1	05/12/2014-01:20-RL	RL		285	01:20	03:20	1899-12-31 02:00:00	2014-12-05	1
03-1050	1	05/12/2014-03:20-RL	RL		215	03:20	05:20	1899-12-31 02:00:00	2014-12-05	1
03-1050	1	05/12/2014-05:20-RL	RL		280	05:20	07:20	1899-12-31 02:00:00	2014-12-05	1
03-1050	1	05/12/2014-07:20-0.1	0.1		285	07:20	08:20	1899-12-31 01:00:00	2014-12-05	1
03-1050	2	05/12/2014-08:20-0.1	0.1		215	08:20	09:20	1899-12-31 01:00:00	2014-12-05	1
03-1050	2	05/12/2014-09:20-0.1	0.1		140	09:20	10:25	1899-12-31 01:05:00	2014-12-05	1
03-1050	2	05/12/2014-10:25-0.1	0.1		90	10:25	11:00	1899-12-31 00:35:00	2014-12-05	2
03-1050	2	05/12/2014-12:20-0.1	0.1		270	12:20	15:20	1899-12-31 03:00:00	2014-12-05	1
03-1050	2	05/12/2014-15:20-0.1	0.1		180	15:20	17:20	1899-12-31 02:00:00	2014-12-05	1
03-1050	2	05/12/2014-17:20-0.1	0.1		180	17:20	19:20	1899-12-31 02:00:00	2014-12-05	1
03-1050	2	05/12/2014-19:20-RL	RL		220	19:20	22:00	1899-12-31 02:40:00	2014-12-05	1
03-1051	1	05/12/2014-20:30-RL	RL		600	20:30	21:30	1899-12-31 01:00:00	2014-12-05	1
03-1051	1	05/12/2014-21:30-RL	RL		400	21:30	22:30	1899-12-31 01:00:00	2014-12-05	1
03-1051	1	05/12/2014-22:30-RL	RL		400	22:30	23:30	1899-12-31 01:00:00	2014-12-05	1
03-1051	1	05/12/2014-23:30-RL	RL		300	23:30	00:30	1899-12-30 01:00:00	2014-12-05	1
03-1051	1	06/12/2014-00:30-RL	RL		300	00:30	01:30	1899-12-31 01:00:00	2014-12-06	1
03-1051	1	06/12/2014-01:30-RL	RL		400	01:30	03:30	1899-12-31 02:00:00	2014-12-06	1
03-1051	1	06/12/2014-03:30-RL	RL		600	03:30	06:30	1899-12-31 03:00:00	2014-12-06	1
03-1051	1	06/12/2014-06:30-RL	RL		480	06:30	10:30	1899-12-31 04:00:00	2014-12-06	1
03-1051	2	06/12/2014-10:30-RL	RL		480	10:30	14:30	1899-12-31 04:00:00	2014-12-06	1
03-1051	2	06/12/2014-14:30-RL	RL		480	14:30	18:30	1899-12-31 04:00:00	2014-12-06	1
03-1051	2	06/12/2014-18:30-RL	RL		500	18:30	22:30	1899-12-31 04:00:00	2014-12-06	1
03-1052	1	07/12/2014-09:10-RL	RL		120	09:10	10:10	1899-12-31 01:00:00	2014-12-07	1
03-1052	1	07/12/2014-10:10-RL	RL		120	10:10	11:10	1899-12-31 01:00:00	2014-12-07	1
03-1052	1	07/12/2014-11:10-RL	RL		250	11:10	12:30	1899-12-31 01:20:00	2014-12-07	2
03-1052	1	07/12/2014-12:30-0.1	0.1		250	12:30	13:30	1899-12-31 01:00:00	2014-12-07	1
03-1052	1	07/12/2014-13:30-0.1	0.1		165	13:30	14:30	1899-12-31 01:00:00	2014-12-07	1
03-1052	1	07/12/2014-14:30-0.1	0.1		120	14:30	15:30	1899-12-31 01:00:00	2014-12-07	1
03-1052	1	07/12/2014-15:30-0.1	0.1		85	15:30	16:30	1899-12-31 01:00:00	2014-12-07	1
03-1052	1	07/12/2014-16:30-RL	RL		85	16:30	17:35	1899-12-31 01:05:00	2014-12-07	1
03-1052	1	07/12/2014-17:35-RL	RL		85	17:35	18:35	1899-12-31 01:00:00	2014-12-07	1
03-1052	1	07/12/2014-18:35-RL	RL		150	18:35	20:35	1899-12-31 02:00:00	2014-12-07	1
03-1052	1	07/12/2014-20:15-RL	RL		170	20:15	22:20	1899-12-31 02:05:00	2014-12-07	1
03-1052	1	07/12/2014-22:20-RL	RL		100	22:20	00:20	1899-12-30 02:00:00	2014-12-07	1
03-1052	1	08/12/2014-00:20-RL	RL		100	00:20	02:35	1899-12-31 02:15:00	2014-12-08	1
03-1052	1	08/12/2014-02:35-RL	RL		100	02:35	04:35	1899-12-31 02:00:00	2014-12-08	1
03-1052	1	08/12/2014-04:35-RL	RL		200	04:35	08:40	1899-12-31 04:05:00	2014-12-08	1
03-1052	2	08/12/2014-08:40-RL	RL		200	08:40	12:40	1899-12-31 04:00:00	2014-12-08	1
03-1053	1	08/12/2014-08:30-0.1	0.1		690	08:30	09:40	1899-12-31 01:10:00	2014-12-08	1
03-1053	1	08/12/2014-09:40-0.1	0.1		500	09:40	10:40	1899-12-31 01:00:00	2014-12-08	1
03-1053	1	08/12/2014-10:40-0.1	0.1		460	10:40	11:40	1899-12-31 01:00:00	2014-12-08	1
03-1053	1	08/12/2014-11:40-RL	RL		340	11:40	12:40	1899-12-31 01:00:00	2014-12-08	1
03-1053	1	08/12/2014-12:40-RL	RL		340	12:40	13:40	1899-12-31 01:00:00	2014-12-08	1
03-1053	1	08/12/2014-13:40-RL	RL		200	13:40	14:45	1899-12-31 01:05:00	2014-12-08	1
03-1053	1	08/12/2014-14:45-RL	RL		620	14:45	18:00	1899-12-31 03:15:00	2014-12-08	1
03-1053	1	08/12/2014-18:00-RL	RL		320	18:00	20:00	1899-12-31 02:00:00	2014-12-08	1
03-1053	1	08/12/2014-20:00-RL	RL		110	20:00	20:30	1899-12-31 00:30:00	2014-12-08	2
03-1053	1	08/12/2014-20:30-0.1	0.1		390	20:30	21:30	1899-12-31 01:00:00	2014-12-08	1
03-1053	1	08/12/2014-21:30-0.1	0.1		295	21:30	22:30	1899-12-31 01:00:00	2014-12-08	1
03-1053	1	08/12/2014-22:30-RL	RL		390	22:30	00:30	1899-12-30 02:00:00	2014-12-08	1
03-1053	1	09/12/2014-00:30-RL	RL		210	00:30	01:30	1899-12-31 01:00:00	2014-12-09	1
03-1053	1	09/12/2014-01:30-RL	RL		200	01:30	02:30	1899-12-31 01:00:00	2014-12-09	1
03-1053	1	09/12/2014-02:30-0.1	0.1		400	02:30	03:30	1899-12-31 01:00:00	2014-12-09	1
03-1053	1	09/12/2014-03:30-0.1	0.1		300	03:30	04:30	1899-12-31 01:00:00	2014-12-09
03-1053	1	09/12/2014-04:30-0.1	0.1		200	04:30	05:30	1899-12-31 01:00:00	2014-12-09	1
03-1053	1	09/12/2014-05:30-0.1	0.1		200	05:30	06:30	1899-12-31 01:00:00	2014-12-09	1
03-1053	1	09/12/2014-06:30-0.1	0.1		200	06:30	07:35	1899-12-31 01:05:00	2014-12-09	1
03-1053	2	09/12/2014-07:35-RL	RL		200	07:35	08:35	1899-12-31 01:00:00	2014-12-09	1
03-1053	2	09/12/2014-08:35-RL	RL		200	08:35	09:40	1899-12-31 01:05:00	2014-12-09	1
03-1053	2	09/12/2014-09:40-RL	RL		200	09:40	10:40	1899-12-31 01:00:00	2014-12-09	1
03-1053	2	09/12/2014-10:40-0.1	0.1		400	10:40	11:40	1899-12-31 01:00:00	2014-12-09	1
03-1053	2	09/12/2014-11:40-0.1	0.1		300	11:40	12:40	1899-12-31 01:00:00	2014-12-09	1
03-1053	2	09/12/2014-12:40-0.1	0.1		230	12:40	13:40	1899-12-31 01:00:00	2014-12-09	1
03-1053	2	09/12/2014-13:40-0.1	0.1		120	13:40	14:40	1899-12-31 01:00:00	2014-12-09	2
03-1053	2	09/12/2014-17:05-0.1	0.1		80	17:05	17:30	1899-12-31 00:25:00	2014-12-09	1
03-1055	1	09/12/2014-19:20-RL	RL		220	19:20	20:30	1899-12-31 01:10:00	2014-12-09	1
03-1055	1	09/12/2014-20:30-RL	RL		150	20:30	21:20	1899-12-31 00:50:00	2014-12-09	1
03-1055	1	09/12/2014-21:20-RL	RL		280	21:20	23:20	1899-12-31 02:00:00	2014-12-09	1
03-1055	1	09/12/2014-23:20-RL	RL		200	23:20	01:20	1899-12-30 02:00:00	2014-12-09	1
03-1055	1	10/12/2014-01:20-RL	RL		300	01:20	04:30	1899-12-31 03:10:00	2014-12-10	1
03-1055	1	10/12/2014-04:30-RL	RL		570	04:30	14:00	1899-12-31 09:30:00	2014-12-10	1
03-1055	2	10/12/2014-14:00-RL	RL		500	14:00	23:15	1899-12-31 09:15:00	2014-12-10	1
03-1056	1	10/12/2014-08:45-0.1	0.1		640	08:45	09:50	1899-12-31 01:05:00	2014-12-10	1
03-1056	1	10/12/2014-09:50-0.1	0.1		420	09:50	10:50	1899-12-31 01:00:00	2014-12-10	1
03-1056	1	10/12/2014-10:50-RL	RL		430	10:50	11:50	1899-12-31 01:00:00	2014-12-10	1
03-1056	1	10/12/2014-11:50-RL	RL		650	11:50	13:55	1899-12-31 02:05:00	2014-12-10	1
03-1056	1	10/12/2014-13:55-RL	RL		850	13:55	17:40	1899-12-31 03:45:00	2014-12-10	1
03-1056	1	10/12/2014-17:40-0.1	0.1		500	17:40	20:15	1899-12-31 02:35:00	2014-12-10	1
03-1056	1	10/12/2014-20:15-0.1	0.1		640	20:15	21:15	1899-12-31 01:00:00	2014-12-10	1
03-1056	1	10/12/2014-21:15-0.1	0.1		420	21:15	22:15	1899-12-31 01:00:00	2014-12-10	1
03-1056	1	10/12/2014-22:15-0.1	0.1		320	22:15	23:15	1899-12-31 01:00:00	2014-12-10	1
03-1056	1	10/12/2014-23:15-RL	RL		430	23:15	01:15	1899-12-30 02:00:00	2014-12-10	1
03-1056	1	11/12/2014-01:15-RL	RL		430	01:15	03:20	1899-12-31 02:05:00	2014-12-11	1
03-1056	1	11/12/2014-03:20-RL	RL		640	03:20	09:45	1899-12-31 06:25:00	2014-12-11	1
03-1056	2	11/12/2014-09:45-RL	RL		500	09:45	13:35	1899-12-31 03:50:00	2014-12-11	1
03-1057	1	12/12/2014-13:10-RL	RL		380	13:10	14:00	1899-12-31 00:50:00	2014-12-12	1
03-1057	1	12/12/2014-14:00-RL	RL		440	14:00	15:10	1899-12-31 01:10:00	2014-12-12	1
03-1057	1	12/12/2014-15:10-RL	RL		310	15:10	16:10	1899-12-31 01:00:00	2014-12-12	1
03-1057	1	12/12/2014-16:10-RL	RL		310	16:10	17:10	1899-12-31 01:00:00	2014-12-12	1
03-1057	1	12/12/2014-17:10-RL	RL		380	17:10	19:00	1899-12-31 01:50:00	2014-12-12	1
03-1057	1	12/12/2014-19:00-RL	RL		500	19:00	21:25	1899-12-31 02:25:00	2014-12-12	1
03-1057	1	12/12/2014-21:25-RL	RL		500	21:25	23:50	1899-12-31 02:25:00	2014-12-12	1
03-1057	1	12/12/2014-23:50-RL	RL		500	23:50	02:50	1899-12-30 03:00:00	2014-12-12	1
03-1057	1	12/12/2020-12:00-RL	RL		620	12:00	13:10	1899-12-31 01:10:00	2020-12-12	1
03-1057	1	13/12/2014-02:15-RL	RL		500	02:15	06:00	1899-12-31 03:45:00	2014-12-13	1
03-1057	2	13/12/2014-06:00-RL	RL		500	06:00	10:25	1899-12-31 04:25:00	2014-12-13	1
03-1057	2	13/12/2014-10:25-RL	RL		500	10:25	14:25	1899-12-31 04:00:00	2014-12-13	1
03-1057	2	13/12/2014-14:25-RL	RL		500	14:25	18:00	1899-12-31 03:35:00	2014-12-13	1
03-1058	1	15/12/2014-11:00-RL	RL		350	11:00	15:00	1899-12-31 04:00:00	2014-12-15	1
03-1058	1	15/12/2020-08:00-RL	RL		250	08:00	11:00	1899-12-31 03:00:00	2020-12-15	1
03-1059	1	16/12/2014-08:00-RL	RL		130	08:00	09:00	1899-12-31 01:00:00	2014-12-16	1
03-1059	1	16/12/2014-09:00-RL	RL		260	09:00	11:00	1899-12-31 02:00:00	2014-12-16	1
03-1059	1	16/12/2014-11:00-RL	RL		240	11:00	12:50	1899-12-31 01:50:00	2014-12-16	1
03-1059	1	16/12/2014-12:50-RL	RL		260	12:50	14:55	1899-12-31 02:05:00	2014-12-16	1
03-1059	1	16/12/2014-14:55-RL	RL		130	14:55	16:00	1899-12-31 01:05:00	2014-12-16	1
03-1059	1	16/12/2014-16:00-0.1	0.1		260	16:00	17:00	1899-12-31 01:00:00	2014-12-16	1
03-1059	1	16/12/2014-17:00-0.1	0.1		200	17:00	18:10	1899-12-31 01:10:00	2014-12-16	1
03-1059	1	16/12/2014-18:10-0.1	0.1		130	18:10	19:15	1899-12-31 01:05:00	2014-12-16	1
03-1059	1	16/12/2014-19:45-0.1	0.1		260	19:45	21:15	1899-12-31 01:30:00	2014-12-16	1
03-1059	1	16/12/2014-21:15-RL	RL		260	21:15	23:30	1899-12-31 02:15:00	2014-12-16	2
03-1059	1	17/12/2014-00:30-RL	RL		240	00:30	03:30	1899-12-31 03:00:00	2014-12-17	1
03-1059	1	17/12/2014-03:30-RL	RL		500	03:30	10:00	1899-12-31 06:30:00	2014-12-17	1
03-1059	2	17/12/2014-10:00-RL	RL		320	10:00	14:00	1899-12-31 04:00:00	2014-12-17	1
03-1060	1	16/12/2014-12:55-RL	RL		500	12:55	14:00	1899-12-31 01:05:00	2014-12-16	1
03-1060	1	16/12/2014-14:00-RL	RL		330	14:00	15:00	1899-12-31 01:00:00	2014-12-16	1
03-1060	1	16/12/2014-15:00-RL	RL		340	15:00	16:00	1899-12-31 01:00:00	2014-12-16	1
03-1060	1	16/12/2014-16:00-RL	RL		250	16:00	17:00	1899-12-31 01:00:00	2014-12-16	1
03-1060	1	16/12/2014-17:00-RL	RL		250	17:00	18:00	1899-12-31 01:00:00	2014-12-16	1
03-1060	1	16/12/2014-18:00-RL	RL		330	18:00	20:00	1899-12-31 02:00:00	2014-12-16	1
03-1060	1	16/12/2014-20:00-RL	RL		500	20:00	23:00	1899-12-31 03:00:00	2014-12-16	1
03-1060	1	16/12/2014-23:00-RL	RL		330	23:00	01:10	1899-12-30 02:10:00	2014-12-16	1
03-1060	1	17/12/2014-01:10-RL	RL		170	01:10	03:00	1899-12-31 01:50:00	2014-12-17	1
03-1060	1	17/12/2014-03:00-RL	RL		500	03:00	08:00	1899-12-31 05:00:00	2014-12-17	1
03-1060	2	17/12/2014-08:00-RL	RL		250	08:00	10:30	1899-12-31 02:30:00	2014-12-17	1
03-1060	2	17/12/2014-10:30-RL	RL		250	10:30	13:00	1899-12-31 02:30:00	2014-12-17	1
03-1060	2	17/12/2014-13:00-RL	RL		300	13:00	16:00	1899-12-31 03:00:00	2014-12-17	1
03-1061	1	22/12/2014-08:50-RL	RL		490	08:50	09:50	1899-12-31 01:00:00	2014-12-22	1
03-1061	1	22/12/2014-09:50-RL	RL		330	09:50	10:50	1899-12-31 01:00:00	2014-12-22	1
03-1061	1	22/12/2014-10:50-RL	RL		330	10:50	11:50	1899-12-31 01:00:00	2014-12-22	1
03-1061	1	22/12/2014-11:50-RL	RL		490	11:50	13:55	1899-12-31 02:05:00	2014-12-22	1
03-1061	1	22/12/2014-13:55-RL	RL		350	13:55	16:05	1899-12-31 02:10:00	2014-12-22	1
03-1061	1	22/12/2014-16:05-RL	RL		500	16:05	19:10	1899-12-31 03:05:00	2014-12-22	1
03-1061	1	22/12/2014-19:10-RL	RL		500	19:10	22:10	1899-12-31 03:00:00	2014-12-22	1
03-1061	1	22/12/2014-22:10-RL	RL		500	22:10	03:10	1899-12-30 05:00:00	2014-12-22	1
03-1061	1	23/12/2014-03:10-RL	RL		500	03:10	08:00	1899-12-31 04:50:00	2014-12-23	1
03-1062	1	22/12/2014-16:45-0.1	0.1		300	16:45	17:45	1899-12-31 01:00:00	2014-12-22	1
03-1062	1	22/12/2014-17:45-0.1	0.1		220	17:45	18:45	1899-12-31 01:00:00	2014-12-22	1
03-1062	1	22/12/2014-18:45-0.1	0.1		150	18:45	19:45	1899-12-31 01:00:00	2014-12-22	1
03-1062	1	22/12/2014-19:45-0.1	0.1		150	19:45	20:55	1899-12-31 01:10:00	2014-12-22	1
03-1062	1	22/12/2014-20:55-RL	RL		210	20:55	22:10	1899-12-31 01:15:00	2014-12-22	1
03-1062	1	22/12/2014-22:10-RL	RL		300	22:10	00:15	1899-12-30 02:05:00	2014-12-22	1
03-1062	1	23/12/2014-00:15-RL	RL		200	00:15	01:40	1899-12-31 01:25:00	2014-12-23	1
03-1062	1	23/12/2014-01:40-RL	RL		150	01:40	02:05	1899-12-31 00:25:00	2014-12-23	1
03-1062	1	23/12/2014-02:05-0.1	0.1		300	02:05	03:05	1899-12-31 01:00:00	2014-12-23	1
03-1062	1	23/12/2014-03:05-0.1	0.1		230	03:05	04:05	1899-12-31 01:00:00	2014-12-23	1
03-1062	1	23/12/2014-04:05-0.1	0.1		150	04:05	05:05	1899-12-31 01:00:00	2014-12-23	1
03-1062	1	23/12/2014-05:05-0.1	0.1		150	05:05	06:05	1899-12-31 01:00:00	2014-12-23	1
03-1062	1	23/12/2014-06:05-0.1	0.1		150	06:05	07:10	1899-12-31 01:05:00	2014-12-23	1
03-1062	1	23/12/2014-07:10-RL	RL		150	07:10	08:10	1899-12-31 01:00:00	2014-12-23	1
03-1062	2	23/12/2014-08:10-RL	RL		290	08:10	10:15	1899-12-31 02:05:00	2014-12-23	1
03-1062	2	23/12/2014-10:15-0.1	0.1		300	10:15	11:15	1899-12-31 01:00:00	2014-12-23	1
03-1062	2	23/12/2014-11:15-0.1	0.1		300	11:15	12:00	1899-12-31 00:45:00	2014-12-23	2
03-1062	2	23/12/2014-13:15-0.1	0.1		90	13:15	14:15	1899-12-31 01:00:00	2014-12-23	1
03-1062	2	23/12/2014-14:15-RL	RL		225	14:15	15:45	1899-12-31 01:30:00	2014-12-23	1
03-1062	2	23/12/2014-23:45-RL	RL		300	23:45	00:45	1899-12-30 01:00:00	2014-12-23	1
03-1062	2	24/12/2014-00:45-RL	RL		300	00:45	01:40	1899-12-31 00:55:00	2014-12-24	1
03-1062	2	24/12/2014-01:40-RL	RL		250	01:40	02:10	1899-12-31 00:30:00	2014-12-24	1
03-1063	1	26/12/2014-19:45-0.1	0.1		500	19:45	20:45	1899-12-31 01:00:00	2014-12-26	1
03-1063	1	26/12/2014-20:45-0.1	0.1		330	20:45	21:45	1899-12-31 01:00:00	2014-12-26	1
03-1063	1	26/12/2014-21:45-RL	RL		330	21:45	22:50	1899-12-31 01:05:00	2014-12-26	1
03-1063	1	26/12/2014-22:50-RL	RL		250	22:50	23:55	1899-12-31 01:05:00	2014-12-26	1
03-1063	1	26/12/2014-23:55-RL	RL		250	23:55	00:55	1899-12-30 01:00:00	2014-12-26	1
03-1063	1	27/12/2014-00:55-RL	RL		170	00:55	01:55	1899-12-31 01:00:00	2014-12-27	1
03-1063	1	27/12/2014-01:55-RL	RL		160	01:55	03:00	1899-12-31 01:05:00	2014-12-27	1
03-1063	1	27/12/2014-03:00-RL	RL		340	03:00	05:00	1899-12-31 02:00:00	2014-12-27	1
03-1063	1	27/12/2014-05:00-RL	RL		160	05:00	06:00	1899-12-31 01:00:00	2014-12-27	1
03-1063	1	27/12/2014-06:00-RL	RL		340	06:00	08:30	1899-12-31 02:30:00	2014-12-27	1
03-1063	2	27/12/2014-08:30-0.1	0.1		500	08:30	09:30	1899-12-31 01:00:00	2014-12-27	1
03-1063	2	27/12/2014-09:30-0.1	0.1		330	09:30	10:30	1899-12-31 01:00:00	2014-12-27	1
03-1063	2	27/12/2014-10:30-0.1	0.1		250	10:30	11:30	1899-12-31 01:00:00	2014-12-27	1
03-1063	2	27/12/2014-11:30-RL	RL		165	11:30	12:30	1899-12-31 01:00:00	2014-12-27	1
03-1063	2	27/12/2014-12:30-RL	RL		165	12:30	13:30	1899-12-31 01:00:00	2014-12-27	1
03-1063	2	27/12/2014-13:30-RL	RL		170	13:30	14:30	1899-12-31 01:00:00	2014-12-27	1
03-1063	2	27/12/2014-14:30-RL	RL		165	14:30	15:35	1899-12-31 01:05:00	2014-12-27	1
03-1063	2	27/12/2014-15:35-RL	RL		335	15:35	17:35	1899-12-31 02:00:00	2014-12-27	1
03-1063	2	27/12/2014-17:35-RL	RL		330	17:35	19:40	1899-12-31 02:05:00	2014-12-27	1
03-1063	2	27/12/2014-19:40-RL	RL		170	19:40	20:45	1899-12-31 01:05:00	2014-12-27	1
03-1063	2	27/12/2014-20:45-RL	RL		330	20:45	22:50	1899-12-31 02:05:00	2014-12-27	1
03-1063	2	27/12/2014-22:50-RL	RL		170	22:50	23:55	1899-12-31 01:05:00	2014-12-27	1
03-1063	2	27/12/2014-23:55-RL	RL		240	23:55	01:50	1899-12-30 01:55:00	2014-12-27	1
03-1064	1	05/01/2015-10:30-RL	RL		500	10:30	13:00	1899-12-31 02:30:00	2015-01-05	1
03-1064	1	05/01/2015-13:00-RL	RL		500	13:00	17:30	1899-12-31 04:30:00	2015-01-05	1
03-1064	1	05/01/2015-17:30-RL	RL		500	17:30	21:40	1899-12-31 04:10:00	2015-01-05	1
03-1064	1	05/01/2015-21:40-RL	RL		500	21:40	02:00	1899-12-30 04:20:00	2015-01-05	1
03-1065	1	05/01/2015-11:00-RL	RL		370	11:00	12:00	1899-12-31 01:00:00	2015-01-05	1
03-1065	1	05/01/2015-12:00-RL	RL		560	12:00	14:00	1899-12-31 02:00:00	2015-01-05	1
03-1065	1	05/01/2015-14:00-RL	RL		570	14:00	17:00	1899-12-31 03:00:00	2015-01-05	1
03-1065	1	05/01/2015-17:00-RL	RL		370	17:00	19:00	1899-12-31 02:00:00	2015-01-05	1
03-1065	1	05/01/2015-19:00-RL	RL		130	19:00	20:10	1899-12-31 01:10:00	2015-01-05	1
03-1065	1	05/01/2015-20:10-RL	RL		500	20:10	00:40	1899-12-30 04:30:00	2015-01-05	1
03-1065	1	06/01/2015-00:40-RL	RL		500	00:40	05:00	1899-12-31 04:20:00	2015-01-06	1
03-1065	1	06/01/2015-05:00-RL	RL		500	05:00	09:30	1899-12-31 04:30:00	2015-01-06	1
03-1066	2	06/01/2015-07:00-RL	RL		590	07:00	08:00	1899-12-31 01:00:00	2015-01-06	1
03-1066	2	06/01/2015-08:00-RL	RL		390	08:00	09:00	1899-12-31 01:00:00	2015-01-06	1
03-1066	2	06/01/2015-09:00-RL	RL		295	09:00	10:00	1899-12-31 01:00:00	2015-01-06	1
03-1066	2	06/01/2015-12:00-RL	RL		200	12:00	13:00	1899-12-31 01:00:00	2015-01-06	1
03-1066	2	06/01/2015-13:00-RL	RL		500	13:00	15:30	1899-12-31 02:30:00	2015-01-06	1
03-1066	2	06/01/2015-17:30-RL	RL		470	17:30	21:30	1899-12-31 04:00:00	2015-01-06	1
03-1066	2	06/01/2015-21:30-RL	RL		470	21:30	01:30	1899-12-30 04:00:00	2015-01-06	1
03-1067	1	11/01/2015-03:30-RL	RL		650	03:30	04:30	1899-12-31 01:00:00	2015-01-11	1
03-1067	1	11/01/2015-04:30-RL	RL		430	04:30	05:30	1899-12-31 01:00:00	2015-01-11	1
03-1067	1	11/01/2015-05:30-RL	RL		420	05:30	06:30	1899-12-31 01:00:00	2015-01-11	1
03-1067	1	11/01/2015-06:30-RL	RL		500	06:30	08:00	1899-12-31 01:30:00	2015-01-11	1
03-1067	1	11/01/2015-08:00-RL	RL		150	08:00	08:30	1899-12-31 00:30:00	2015-01-11	1
03-1067	1	11/01/2015-08:30-RL	RL		350	08:30	10:10	1899-12-31 01:40:00	2015-01-11	1
03-1067	1	11/01/2015-10:10-RL	RL		500	10:10	12:30	1899-12-31 02:20:00	2015-01-11	1
03-1067	1	11/01/2015-12:30-RL	RL		500	12:30	14:50	1899-12-31 02:20:00	2015-01-11	1
03-1067	1	11/01/2015-14:50-RL	RL		500	14:50	18:50	1899-12-31 04:00:00	2015-01-11	1
03-1067	1	11/01/2020-18:50-RL	RL		500	18:50	23:00	1899-12-31 04:10:00	2020-01-11	1
03-1067	1	11/01/2020-23:00-RL	RL		500	23:00	03:05	1899-12-30 04:05:00	2020-01-11	1
03-1067	1	12/01/2020-03:05-RL	RL		500	03:05	07:00	1899-12-31 03:55:00	2020-01-12	1
03-1068	1	11/01/2015-03:25-RL	RL		420	03:25	04:30	1899-12-31 01:05:00	2015-01-11	1
03-1068	1	11/01/2015-04:30-RL	RL		280	04:30	05:30	1899-12-31 01:00:00	2015-01-11	1
03-1068	1	11/01/2015-05:30-RL	RL		280	05:30	06:30	1899-12-31 01:00:00	2015-01-11	1
03-1068	1	11/01/2015-06:30-RL	RL		440	06:30	08:30	1899-12-31 02:00:00	2015-01-11	1
03-1068	1	11/01/2015-08:30-RL	RL		280	08:30	11:40	1899-12-31 03:10:00	2015-01-11	1
03-1068	1	11/01/2015-11:40-RL	RL		80	11:40	12:10	1899-12-31 00:30:00	2015-01-11	1
03-1068	1	11/01/2015-12:10-RL	RL		140	12:10	13:10	1899-12-31 01:00:00	2015-01-11	1
03-1069	1	12/01/2014-07:30-RL	RL		415	07:30	10:20	1899-12-31 02:50:00	2014-01-12	1
03-1069	1	12/01/2014-10:20-RL	RL		265	10:20	12:20	1899-12-31 02:00:00	2014-01-12	1
03-1069	1	12/01/2015-00:35-0.1	0.1		470	00:35	01:35	1899-12-31 01:00:00	2015-01-12	1
03-1069	1	12/01/2015-01:35-0.1	0.1		470	01:35	02:35	1899-12-31 01:00:00	2015-01-12	1
03-1069	1	12/01/2015-02:35-RL	RL		350	02:35	03:35	1899-12-31 01:00:00	2015-01-12	1
03-1069	1	12/01/2015-03:35-RL	RL		350	03:35	04:35	1899-12-31 01:00:00	2015-01-12	1
03-1069	1	12/01/2015-04:35-RL	RL		460	04:35	06:35	1899-12-31 02:00:00	2015-01-12	1
03-1069	1	12/01/2015-06:35-RL	RL		460	06:35	07:30	1899-12-31 00:55:00	2015-01-12	1
03-1069	1	12/01/2015-12:20-0.1	0.1		470	12:20	13:20	1899-12-31 01:00:00	2015-01-12	1
03-1069	1	12/01/2015-13:20-0.1	0.1		350	13:20	14:20	1899-12-31 01:00:00	2015-01-12	1
03-1069	1	12/01/2015-14:20-0.1	0.1		235	14:20	15:20	1899-12-31 01:00:00	2015-01-12	1
03-1069	1	12/01/2015-15:20-RL	RL		470	15:20	17:20	1899-12-31 02:00:00	2015-01-12	1
03-1069	1	12/01/2015-17:20-RL	RL		470	17:20	19:20	1899-12-31 02:00:00	2015-01-12	1
03-1069	1	12/01/2015-19:20-RL	RL		470	19:20	21:20	1899-12-31 02:00:00	2015-01-12	1
03-1069	1	12/01/2015-21:20-RL	RL		290	21:20	23:20	1899-12-31 02:00:00	2015-01-12	1
03-1069	1	12/01/2015-23:20-RL	RL		210	23:20	00:40	1899-12-30 01:20:00	2015-01-12	1
03-1069	1	13/01/2015-05:30-0.1	0.1		460	05:30	06:40	1899-12-31 01:10:00	2015-01-13	1
03-1069	1	13/01/2015-06:40-0.1	0.1		350	06:40	07:40	1899-12-31 01:00:00	2015-01-13	1
03-1069	2	13/01/2015-07:40-0.1	0.1		150	07:40	08:30	1899-12-31 00:50:00	2015-01-13	1
03-1069	2	13/01/2015-08:30-RL	RL		500	08:30	10:30	1899-12-31 02:00:00	2015-01-13	1
03-1069	2	13/01/2015-10:30-RL	RL		500	10:30	14:15	1899-12-31 03:45:00	2015-01-13	1
03-1070	1	12/01/2015-11:30-0.1	0.1		340	11:30	12:30	1899-12-31 01:00:00	2015-01-12	1
03-1070	1	12/01/2015-12:30-0.1	0.1		230	12:30	13:30	1899-12-31 01:00:00	2015-01-12	1
03-1070	1	12/01/2015-13:30-0.1	0.1		230	13:30	14:30	1899-12-31 01:00:00	2015-01-12	1
03-1070	1	12/01/2015-14:30-RL	RL		170	14:30	15:30	1899-12-31 01:00:00	2015-01-12	1
03-1070	1	12/01/2015-15:30-RL	RL		170	15:30	16:03	1899-12-31 00:33:00	2015-01-12	1
03-1070	1	12/01/2015-16:30-RL	RL		120	16:30	17:30	1899-12-31 01:00:00	2015-01-12	1
03-1070	1	12/01/2015-17:30-RL	RL		230	17:30	19:30	1899-12-31 02:00:00	2015-01-12	1
03-1070	1	12/01/2015-19:30-RL	RL		230	19:30	21:30	1899-12-31 02:00:00	2015-01-12	1
03-1070	1	12/01/2015-21:30-RL	RL		140	21:30	13:30	1899-12-30 16:00:00	2015-01-12	1
03-1070	1	12/01/2015-23:30-RL	RL		360	23:30	04:30	1899-12-30 05:00:00	2015-01-12	1
03-1070	1	13/01/2015-04:30-RL	RL		500	04:30	11:30	1899-12-31 07:00:00	2015-01-13	1
03-1070	2	13/01/2015-11:30-RL	RL		200	11:30	14:30	1899-12-31 03:00:00	2015-01-13	1
03-1071	1	17/01/2015-21:00-RL	RL		600	21:00	22:00	1899-12-31 01:00:00	2015-01-17	1
03-1071	1	17/01/2015-22:10-0.1	0.1		600	22:10	23:10	1899-12-31 01:00:00	2015-01-17	1
03-1071	1	17/01/2015-23:10-0.1	0.1		400	23:10	00:10	1899-12-30 01:00:00	2015-01-17	1
03-1071	1	18/01/2015-00:10-0.1	0.1		400	00:10	01:10	1899-12-31 01:00:00	2015-01-18	1
03-1071	1	18/01/2015-01:10-RL	RL		300	01:10	02:10	1899-12-31 01:00:00	2015-01-18	1
03-1071	1	18/01/2015-02:10-RL	RL		300	02:10	03:15	1899-12-31 01:05:00	2015-01-18	1
03-1071	1	18/01/2015-03:15-RL	RL		400	03:15	05:15	1899-12-31 02:00:00	2015-01-18	1
03-1071	1	18/01/2015-05:15-RL	RL		400	05:15	07:15	1899-12-31 02:00:00	2015-01-18	1
03-1071	2	18/01/2015-07:15-RL	RL		200	07:15	08:15	1899-12-31 01:00:00	2015-01-18	1
03-1071	2	18/01/2015-08:15-RL	RL		300	08:15	10:45	1899-12-31 02:30:00	2015-01-18	1
03-1071	2	18/01/2015-10:45-RL	RL		400	10:45	11:50	1899-12-31 01:05:00	2015-01-18	1
03-1071	2	18/01/2015-11:50-0.1	0.1		280	11:50	13:00	1899-12-31 01:10:00	2015-01-18	1
03-1071	2	18/01/2015-13:00-0.1	0.1		200	13:00	14:00	1899-12-31 01:00:00	2015-01-18	1
03-1071	2	18/01/2015-14:00-0.1	0.1		120	14:00	14:30	1899-12-31 00:30:00	2015-01-18	1
03-1071	2	18/01/2015-14:30-RL	RL		500	14:30	17:00	1899-12-31 02:30:00	2015-01-18	1
03-1071	2	18/01/2015-17:00-RL	RL		240	17:00	19:00	1899-12-31 02:00:00	2015-01-18	1
03-1071	2	18/01/2015-19:00-RL	RL		240	19:00	21:00	1899-12-31 02:00:00	2015-01-18	1
03-1071	2	18/01/2015-21:00-RL	RL		240	21:00	23:00	1899-12-31 02:00:00	2015-01-18	1
03-1071	2	18/01/2015-23:00-RL	RL		240	23:00	01:00	1899-12-30 02:00:00	2015-01-18	1
03-1071	2	19/01/2015-01:00-RL	RL		480	01:00	05:00	1899-12-31 04:00:00	2015-01-19	1
03-1071	2	19/01/2015-05:00-RL	RL		360	05:00	07:40	1899-12-31 02:40:00	2015-01-19	1
03-1072	1	18/01/2015-00:40-RL	RL		510	00:40	01:40	1899-12-31 01:00:00	2015-01-18	1
03-1072	1	18/01/2015-01:40-RL	RL		340	01:40	02:40	1899-12-31 01:00:00	2015-01-18	1
03-1072	1	18/01/2015-02:40-RL	RL		340	02:40	03:45	1899-12-31 01:05:00	2015-01-18	1
03-1072	1	18/01/2015-03:45-RL	RL		510	03:45	05:45	1899-12-31 02:00:00	2015-01-18	1
03-1072	1	18/01/2015-05:45-RL	RL		350	05:45	08:00	1899-12-31 02:15:00	2015-01-18	2
03-1072	1	18/01/2015-08:00-0.1	0.1		510	08:00	09:05	1899-12-31 01:05:00	2015-01-18	1
03-1072	1	18/01/2015-09:05-0.1	0.1		340	09:05	10:00	1899-12-31 00:55:00	2015-01-18	1
03-1072	1	18/01/2015-10:00-0.1	0.1		260	10:00	11:10	1899-12-31 01:10:00	2015-01-18	1
03-1072	1	18/01/2015-11:10-0.1	0.1		170	11:10	12:20	1899-12-31 01:10:00	2015-01-18	1
03-1072	1	18/01/2015-12:20-RL	RL		340	12:20	14:20	1899-12-31 02:00:00	2015-01-18	1
03-1072	1	18/01/2015-14:20-RL	RL		510	14:20	15:20	1899-12-31 01:00:00	2015-01-18	1
03-1072	1	18/01/2015-15:20-0.1	0.1		340	15:20	16:25	1899-12-31 01:05:00	2015-01-18	2
03-1072	1	18/01/2015-16:25-0.1	0.1		260	16:25	17:25	1899-12-31 01:00:00	2015-01-18	1
03-1072	1	18/01/2015-17:25-0.1	0.1		170	17:25	18:25	1899-12-31 01:00:00	2015-01-18	1
03-1072	1	18/01/2015-18:25-RL	RL		340	18:25	20:30	1899-12-31 02:05:00	2015-01-18	1
03-1072	1	18/01/2015-20:30-RL	RL		340	20:30	22:30	1899-12-31 02:00:00	2015-01-18	1
03-1072	1	18/01/2015-22:30-RL	RL		250	22:30	00:00	1899-12-30 01:30:00	2015-01-18	1
03-1072	1	19/01/2015-00:00-RL	RL		340	00:00	02:00	1899-12-31 02:00:00	2015-01-19	1
03-1072	1	19/01/2015-02:00-RL	RL		160	02:00	03:00	1899-12-31 01:00:00	2015-01-19	1
03-1072	1	19/01/2015-03:00-RL	RL		500	03:00	08:00	1899-12-31 05:00:00	2015-01-19	1
03-1072	2	19/01/2015-08:00-RL	RL		500	08:00	13:00	1899-12-31 05:00:00	2015-01-19	1
03-1072	2	19/01/2015-13:00-RL	RL		300	13:00	15:00	1899-12-31 02:00:00	2015-01-19	1
03-1073	1	19/01/2015-14:10-RL	RL		380	14:10	16:10	1899-12-31 02:00:00	2015-01-19	1
03-1073	1	19/01/2015-16:10-RL	RL		240	16:10	18:10	1899-12-31 02:00:00	2015-01-19	1
03-1073	1	19/01/2015-18:10-RL	RL		500	18:10	20:20	1899-12-31 02:10:00	2015-01-19	2
03-1073	1	19/01/2015-20:20-0.1	0.1		375	20:20	21:20	1899-12-31 01:00:00	2015-01-19	1
03-1073	1	19/01/2015-21:20-0.1	0.1		250	21:20	22:20	1899-12-31 01:00:00	2015-01-19	1
03-1073	1	19/01/2015-22:20-0.1	0.1		190	22:20	23:20	1899-12-31 01:00:00	2015-01-19	1
03-1073	1	19/01/2015-23:20-RL	RL		230	23:20	01:20	1899-12-30 02:00:00	2015-01-19	1
03-1073	1	19/01/2020-12:00-RL	RL		255	12:00	13:10	1899-12-31 01:10:00	2020-01-19	1
03-1073	1	19/01/2020-13:10-RL	RL		250	13:10	14:10	1899-12-31 01:00:00	2020-01-19	1
03-1073	1	20/01/2015-01:20-RL	RL		400	01:20	04:20	1899-12-31 03:00:00	2015-01-20	1
03-1073	1	20/01/2015-04:20-RL	RL		600	04:20	05:50	1899-12-31 01:30:00	2015-01-20	1
03-1073	1	20/01/2015-05:50-0.1	0.1		250	05:50	07:00	1899-12-31 01:10:00	2015-01-20	1
03-1073	1	20/01/2015-07:00-0.1	0.1		190	07:00	08:00	1899-12-31 01:00:00	2015-01-20	1
03-1073	2	20/01/2015-08:00-0.1	0.1		130	08:00	09:00	1899-12-31 01:00:00	2015-01-20	1
03-1073	2	20/01/2015-09:00-RL	RL		250	09:00	11:00	1899-12-31 02:00:00	2015-01-20	1
03-1073	2	20/01/2015-11:00-RL	RL		250	11:00	13:00	1899-12-31 02:00:00	2015-01-20	1
03-1073	2	20/01/2015-15:00-RL	RL		250	15:00	19:00	1899-12-31 04:00:00	2015-01-20	1
03-1074	1	21/01/2015-13:05-RL	RL		310	13:05	16:05	1899-12-31 03:00:00	2015-01-21	1
03-1074	1	21/01/2015-16:05-RL	RL		190	16:05	18:00	1899-12-31 01:55:00	2015-01-21	1
03-1074	1	21/01/2015-18:00-RL	RL		500	18:00	22:30	1899-12-31 04:30:00	2015-01-21	1
03-1074	1	21/01/2015-22:30-RL	RL		500	22:30	03:00	1899-12-30 04:30:00	2015-01-21	1
03-1074	1	22/01/2015-03:00-RL	RL		500	03:00	07:30	1899-12-31 04:30:00	2015-01-22	1
03-1074	2	22/01/2015-07:30-RL	RL		210	07:30	10:30	1899-12-31 03:00:00	2015-01-22	1
03-1074	2	22/01/2015-10:30-RL	RL		140	10:30	12:30	1899-12-31 02:00:00	2015-01-22	1
03-1075	1	22/01/2015-09:45-RL	RL		360	09:45	10:45	1899-12-31 01:00:00	2015-01-22	1
03-1075	1	22/01/2015-10:45-RL	RL		360	10:45	11:45	1899-12-31 01:00:00	2015-01-22	1
03-1075	1	22/01/2015-11:45-RL	RL		540	11:45	13:45	1899-12-31 02:00:00	2015-01-22	1
03-1075	1	22/01/2015-13:45-RL	RL		200	13:45	15:00	1899-12-31 01:15:00	2015-01-22	1
03-1075	1	22/01/2015-15:00-RL	RL		500	15:00	17:45	1899-12-31 02:45:00	2015-01-22	1
03-1075	1	22/01/2015-17:45-RL	RL		360	17:45	19:45	1899-12-31 02:00:00	2015-01-22	1
03-1075	1	22/01/2015-19:45-RL	RL		110	19:45	20:45	1899-12-31 01:00:00	2015-01-22	1
03-1075	1	22/01/2015-20:45-RL	RL		500	20:45	01:05	1899-12-30 04:20:00	2015-01-22	1
03-1075	1	23/01/2015-01:05-RL	RL		360	01:05	02:05	1899-12-31 01:00:00	2015-01-23	1
03-1075	1	23/01/2015-02:05-0.1	0.1		270	02:05	03:05	1899-12-31 01:00:00	2015-01-23	1
03-1075	1	23/01/2015-03:05-0.1	0.1		180	03:05	04:05	1899-12-31 01:00:00	2015-01-23	1
03-1075	1	23/01/2015-04:05-RL	RL		500	04:05	06:50	1899-12-31 02:45:00	2015-01-23	1
03-1075	1	23/01/2015-06:50-RL	RL		500	06:50	09:35	1899-12-31 02:45:00	2015-01-23	1
03-1075	2	23/01/2015-09:35-RL	RL		500	09:35	12:30	1899-12-31 02:55:00	2015-01-23	1
03-1075	2	23/01/2015-12:30-RL	RL		430	12:30	16:30	1899-12-31 04:00:00	2015-01-23	1
03-1075	2	23/01/2015-16:30-RL	RL		500	16:30	21:10	1899-12-31 04:40:00	2015-01-23	1
03-1075	2	23/01/2015-21:10-RL	RL		500	21:10	01:50	1899-12-30 04:40:00	2015-01-23	1
03-1076	1	26/01/2015-14:00-RL	RL		370	14:00	15:06	1899-12-31 01:06:00	2015-01-26	1
03-1076	1	26/01/2015-15:05-RL	RL		250	15:05	16:05	1899-12-31 01:00:00	2015-01-26	1
03-1076	1	26/01/2015-16:05-RL	RL		250	16:05	17:05	1899-12-31 01:00:00	2015-01-26	1
03-1076	1	26/01/2015-17:05-RL	RL		190	17:05	17:30	1899-12-31 00:25:00	2015-01-26	2
03-1076	1	26/01/2015-17:30-0.1	0.1		380	17:30	18:30	1899-12-31 01:00:00	2015-01-26	1
03-1076	1	26/01/2015-18:30-0.1	0.1		250	18:30	19:35	1899-12-31 01:05:00	2015-01-26	1
03-1076	1	26/01/2015-19:35-0.1	0.1		370	19:35	20:35	1899-12-31 01:00:00	2015-01-26	1
03-1076	1	26/01/2015-20:35-RL	RL		190	20:35	21:35	1899-12-31 01:00:00	2015-01-26	1
03-1076	1	26/01/2015-21:35-RL	RL		250	21:35	23:35	1899-12-31 02:00:00	2015-01-26	1
03-1076	1	26/01/2015-23:35-RL	RL		500	23:35	01:30	1899-12-30 01:55:00	2015-01-26	1
03-1076	1	27/01/2015-01:30-0.1	0.1		380	01:30	02:30	1899-12-31 01:00:00	2015-01-27	1
03-1076	1	27/01/2015-02:30-0.1	0.1		250	02:30	03:30	1899-12-31 01:00:00	2015-01-27	1
03-1076	1	27/01/2015-03:30-RL	RL		190	03:30	04:30	1899-12-31 01:00:00	2015-01-27	1
03-1076	1	27/01/2015-04:30-RL	RL		125	04:30	05:30	1899-12-31 01:00:00	2015-01-27	1
03-1076	1	27/01/2015-05:30-RL	RL		125	05:30	06:30	1899-12-31 01:00:00	2015-01-27	1
03-1076	1	27/01/2015-07:00-RL	RL		125	07:00	08:00	1899-12-31 01:00:00	2015-01-27	1
03-1076	2	27/01/2015-08:00-0.1	0.1		250	08:00	09:00	1899-12-31 01:00:00	2015-01-27	1
03-1076	2	27/01/2015-09:00-0.1	0.1		190	09:00	10:00	1899-12-31 01:00:00	2015-01-27	1
03-1076	2	27/01/2015-10:00-0.1	0.1		125	10:00	11:00	1899-12-31 01:00:00	2015-01-27	1
03-1076	2	27/01/2015-11:00-0.1	0.1		125	11:00	11:45	1899-12-31 00:45:00	2015-01-27	2
03-1076	2	27/01/2015-18:30-RL	RL		200	18:30	22:30	1899-12-31 04:00:00	2015-01-27	1
03-1076	2	27/01/2015-22:30-RL	RL		200	22:30	02:30	1899-12-30 04:00:00	2015-01-27	1
03-1078	1	02/02/2015-17:10-RL	RL		330	17:10	18:30	1899-12-31 01:20:00	2015-02-02	1
03-1078	1	02/02/2015-18:30-RL	RL		330	18:30	19:30	1899-12-31 01:00:00	2015-02-02	1
03-1078	1	02/02/2015-19:30-RL	RL		330	19:30	20:55	1899-12-31 01:25:00	2015-02-02	1
03-1078	1	02/02/2015-20:55-RL	RL		500	20:55	23:00	1899-12-31 02:05:00	2015-02-02	1
03-1078	1	02/02/2015-23:00-RL	RL		500	23:00	01:15	1899-12-30 02:15:00	2015-02-02	1
03-1078	1	03/02/2015-01:15-RL	RL		500	01:15	05:05	1899-12-31 03:50:00	2015-02-03	1
03-1078	1	03/02/2015-05:05-RL	RL		500	05:05	08:55	1899-12-31 03:50:00	2015-02-03	1
03-1078	2	03/02/2015-08:55-RL	RL		500	08:55	12:45	1899-12-31 03:50:00	2015-02-03	1
03-1078	2	03/02/2015-12:45-RL	RL		500	12:45	16:45	1899-12-31 04:00:00	2015-02-03	1
03-1079	1	03/02/2015-11:20-RL	RL		500	11:20	13:20	1899-12-31 02:00:00		1
03-1079	1	03/02/2015-13:20-RL	RL		340	13:20	15:20	1899-12-31 02:00:00		1
03-1079	1	03/02/2015-15:20-RL	RL		340	15:20	17:20	1899-12-31 02:00:00		1
03-1079	1	03/02/2015-17:20-RL	RL		160	17:20	18:20	1899-12-31 01:00:00		1
03-1079	1	03/02/2015-18:20-RL	RL		500	18:20	23:20	1899-12-31 05:00:00		1
03-1079	1	03/02/2015-23:20-RL	RL		500	23:20	04:20	1899-12-30 05:00:00		1
03-1079	1	04/02/2015-04:20-RL	RL		500	04:20	09:30	1899-12-31 05:10:00		1
03-1079	2	04/02/2015-09:30-RL	RL		500	09:30	14:30	1899-12-31 05:00:00		1
03-1079	2	04/02/2015-14:30-RL	RL		500	14:30	19:30	1899-12-31 05:00:00		1
03-1081	1	27/02/2015-18:25-RL	RL		780	18:25	19:25	1899-12-31 01:00:00	2015-02-27	1
03-1081	1	27/02/2015-19:25-RL	RL		520	19:25	20:30	1899-12-31 01:05:00	2015-02-27	1
03-1081	1	27/02/2015-20:30-RL	RL		520	20:30	21:30	1899-12-31 01:00:00	2015-02-27	1
03-1081	1	27/02/2015-21:30-RL	RL		390	21:30	22:25	1899-12-31 00:55:00	2015-02-27	1
03-1081	1	27/02/2015-22:25-RL	RL		390	22:25	23:25	1899-12-31 01:00:00	2015-02-27	1
03-1081	1	27/02/2015-23:25-RL	RL		800	23:25	02:25	1899-12-30 03:00:00	2015-02-27	1
03-1081	1	28/02/2015-02:25-RL	RL		520	02:25	04:25	1899-12-31 02:00:00	2015-02-28	1
03-1081	1	28/02/2015-04:25-RL	RL		80	04:25	05:00	1899-12-31 00:35:00	2015-02-28	1
03-1081	1	28/02/2015-05:00-RL	RL		500	05:00	08:15	1899-12-31 03:15:00	2015-02-28	1
03-1081	2	28/02/2015-08:15-RL	RL		500	08:15	11:30	1899-12-31 03:15:00	2015-02-28	1
03-1081	2	28/02/2015-11:30-RL	RL		500	11:30	14:45	1899-12-31 03:15:00	2015-02-28	1
03-1081	2	28/02/2015-14:45-RL	RL		500	14:45	17:45	1899-12-31 03:00:00	2015-02-28	1
03-1081	2	28/02/2015-17:45-RL	RL		500	17:45	21:00	1899-12-31 03:15:00	2015-02-28	1
03-1082	1	05/03/2015-00:00-RL	RL		315	00:00	01:00	1899-12-31 01:00:00	2015-03-05	1
03-1082	1	05/03/2015-01:00-RL	RL		200	01:00	02:00	1899-12-31 01:00:00	2015-03-05	1
03-1082	1	05/03/2015-02:00-RL	RL		210	02:00	03:00	1899-12-31 01:00:00	2015-03-05	1
03-1082	1	05/03/2015-03:00-RL	RL		315	03:00	05:00	1899-12-31 02:00:00	2015-03-05	1
03-1082	1	05/03/2015-05:00-RL	RL		420	05:00	09:00	1899-12-31 04:00:00	2015-03-05	1
03-1082	1	05/03/2015-09:00-RL	RL		210	09:00	11:00	1899-12-31 02:00:00	2015-03-05	1
03-1082	1	05/03/2015-11:00-RL	RL		190	11:00	14:00	1899-12-31 03:00:00	2015-03-05	1
03-1082	1	05/03/2015-14:00-RL	RL		100	14:00	15:30	1899-12-31 01:30:00	2015-03-05	1
03-1082	1	05/03/2015-15:30-RL	RL		250	15:30	19:30	1899-12-31 04:00:00	2015-03-05	1
03-1082	1	05/03/2015-19:30-RL	RL		250	19:30	23:30	1899-12-31 04:00:00	2015-03-05	1
03-1082	1	05/03/2015-23:30-RL	RL		250	23:30	03:30	1899-12-30 04:00:00	2015-03-05	1
03-1084	1	06/03/2015-05:15-0.1	0.1		420	05:15	06:15	1899-12-31 01:00:00	2015-03-06	1
03-1084	1	06/03/2015-06:15-0.1	0.1		280	06:15	07:15	1899-12-31 01:00:00	2015-03-06	1
03-1084	1	06/03/2015-07:15-0.1	0.1		280	07:15	08:15	1899-12-31 01:00:00	2015-03-06	1
03-1084	1	06/03/2015-08:15-RL	RL		210	08:15	09:15	1899-12-31 01:00:00	2015-02-06	1
03-1084	1	06/03/2015-09:15-RL	RL		210	09:15	10:20	1899-12-31 01:05:00	2015-03-06	1
03-1084	1	06/03/2015-10:20-RL	RL		290	10:20	12:20	1899-12-31 02:00:00	2015-03-06	1
03-1084	1	06/03/2015-14:20-RL	RL		280	14:20	16:20	1899-12-31 02:00:00	2015-03-06	1
03-1084	1	06/03/2015-16:20-RL	RL		220	16:20	18:00	1899-12-31 01:40:00	2015-03-06	1
03-1084	1	06/03/2015-18:00-0.1	0.1		280	18:00	19:00	1899-12-31 01:00:00	2015-03-06	1
03-1084	1	06/03/2015-19:00-0.1	0.1		210	19:00	20:00	1899-12-31 01:00:00	2015-03-06	1
03-1084	1	06/03/2015-20:00-0.1	0.1		140	20:00	21:00	1899-12-31 01:00:00	2015-03-06	1
03-1084	1	06/03/2015-21:00-RL	RL		280	21:00	23:00	1899-12-31 02:00:00	2015-03-06	1
03-1084	1	06/03/2015-23:00-RL	RL		220	23:00	01:30	1899-12-30 02:30:00	2015-03-06	1
03-1084	1	07/03/2015-01:30-RL	RL		340	01:30	05:30	1899-12-31 04:00:00	2015-03-07	1
03-1084	1	07/03/2015-05:30-RL	RL		160	05:30	07:30	1899-12-31 02:00:00	2015-03-07	1
03-1084	2	07/03/2015-07:30-RL	RL		250	07:30	10:30	1899-12-31 03:00:00	2015-03-07	1
03-1084	2	07/03/2015-10:30-RL	RL		280	10:30	13:30	1899-12-31 03:00:00	2015-03-07	1
03-1501	1	10/09/2014-15:00-RL	RL		140	15:00	16:00	1899-12-31 01:00:00	2014-09-10	1
03-1501	1	16/09/2014-10:45-0.06	0.06		460	10:45	12:00	1899-12-31 01:15:00	2014-09-16	1
03-1501	1	16/09/2014-12:00-0.06	0.06		460	12:00	13:00	1899-12-31 01:00:00	2014-09-16	1
03-1501	1	16/09/2014-13:00-RL	RL		280	13:00	14:00	1899-12-31 01:00:00	2014-09-16	1
03-1501	1	16/09/2014-14:00-RL	RL		140	14:00	15:00	1899-12-31 01:00:00	2014-09-16	1
03-1501	1	16/09/2014-15:00-0.06	0.06		460	15:00	16:00	1899-12-31 01:00:00	2014-09-16	1
03-1501	1	16/09/2014-17:00-RL	RL		280	17:00	18:00	1899-12-31 01:00:00	2014-09-16	1
03-1501	1	16/09/2014-19:00-0.06	0.06		230	19:00	19:30	1899-12-31 00:30:00	2014-09-16	1
03-1501	1	16/09/2014-19:30-0.06	0.06		230	19:30	20:30	1899-12-31 01:00:00	2014-09-16	1
03-1501	1	16/09/2014-20:30-0.06	0.06		140	20:30	21:00	1899-12-31 00:30:00	2014-09-16	1
03-1501	1	16/09/2014-21:00-0.06	0.06		140	21:00	23:00	1899-12-31 02:00:00	2014-09-16	1
03-1501	1	16/09/2014-23:00-0.06	0.06		140	23:00	01:00	1899-12-30 02:00:00	2014-09-16	1
03-1501	1	17/09/2014-01:00-0.06	0.06		140	01:00	03:00	1899-12-31 02:00:00	2014-09-17	1
03-1501	1	17/09/2014-03:00-0.06	0.06		280	03:00	07:00	1899-12-31 04:00:00	2014-09-17	1
03-1501	2	17/09/2014-12:00-0.06	0.06		230	12:00	12:30	1899-12-31 00:30:00	2014-09-17	1
03-1501	2	17/09/2014-12:30-0.06	0.06		230	12:30	13:00	1899-12-31 00:30:00	2014-09-17	1
03-1502	1	26/09/2014-15:40-RL	RL		160	15:40	16:40	1899-12-31 01:00:00	2014-09-26	1
03-1502	1	26/09/2014-16:40-RL	RL		320	16:40	18:40	1899-12-31 02:00:00	2014-09-26	1
03-1502	1	26/09/2014-18:40-RL	RL		160	18:40	20:40	1899-12-31 02:00:00	2014-09-26	1
03-1502	1	26/09/2014-20:40-RL	RL		160	20:40	22:40	1899-12-31 02:00:00	2014-09-26	1
03-1502	1	26/09/2014-22:40-RL	RL		160	22:40	00:00	1899-12-30 01:20:00	2014-09-26	1
03-1502	1	27/09/2014-00:00-RL	RL		550	00:00	01:00	1899-12-31 01:00:00	2014-09-27	1
03-1502	1	27/09/2014-01:00-RL	RL		550	01:00	02:00	1899-12-31 01:00:00	2014-09-27	1
03-1502	1	27/09/2014-02:00-RL	RL		330	02:00	04:00	1899-12-31 02:00:00	2014-09-27	1
03-1502	1	27/09/2014-04:00-RL	RL		330	04:00	06:00	1899-12-31 02:00:00	2014-09-27	1
03-1502	2	27/09/2014-14:15-RL	RL		200	14:15	14:30	1899-12-31 00:15:00	2014-09-27	1
03-1502	2	27/09/2014-14:30-RL	RL		200	14:30	14:45	1899-12-31 00:15:00	2014-09-27	1
03-1503	1	21/10/2014-12:30-RL	RL		270	12:30	13:30	1899-12-31 01:00:00	2014-10-21	1
03-1503	1	21/10/2014-13:30-RL	RL		270	13:30	15:30	1899-12-31 02:00:00	2014-10-21	1
03-1503	1	21/10/2014-15:30-RL	RL		270	15:30	17:30	1899-12-31 02:00:00	2014-10-21	1
03-1503	1	21/10/2014-17:30-RL	RL		270	17:30	19:30	1899-12-31 02:00:00	2014-10-21	1
03-1503	1	21/10/2014-19:30-RL	RL		270	19:30	23:30	1899-12-31 04:00:00	2014-10-21	1
03-1503	1	21/10/2014-23:30-RL	RL		270	23:30	03:30	1899-12-30 04:00:00	2014-10-21	1
03-1503	1	22/10/2014-03:30-RL	RL		270	03:30	07:30	1899-12-31 04:00:00	2014-10-22	1
03-1504	1	20/10/2014-21:10-RL	RL		360	21:10	23:10	1899-12-31 02:00:00	2014-10-20	1
03-1504	1	29/10/2014-20:10-RL	RL		360	20:10	21:10	1899-12-31 01:00:00	2014-10-29	1
03-1504	1	29/10/2014-23:10-RL	RL		360	23:10	01:20	1899-12-30 02:10:00	2014-10-29	1
03-1504	1	30/09/2014-03:10-RL	RL		180	03:10	04:10	1899-12-31 01:00:00	2014-09-30	1
03-1504	1	30/10/2014-01:20-RL	RL		360	01:20	03:10	1899-12-31 01:50:00	2014-10-30	1
03-1504	1	30/10/2014-04:10-RL	RL		500	04:10	07:00	1899-12-31 02:50:00	2014-10-30	1
03-1504	1	30/10/2014-07:00-0.06	0.06		600	07:00	07:45	1899-12-31 00:45:00	2014-10-30	1
03-1504	2	30/10/2014-07:45-0.06	0.06		450	07:45	09:00	1899-12-31 01:15:00	2014-10-30	1
03-1504	2	30/10/2014-09:00-0.06	0.06		300	09:00	10:00	1899-12-31 01:00:00	2014-10-30	1
03-1504	2	30/10/2014-10:00-RL	RL		300	10:00	11:00	1899-12-31 01:00:00	2014-10-30	1
03-1504	2	30/10/2014-11:00-RL	RL		600	11:00	13:00	1899-12-31 02:00:00	2014-10-30	1
03-1504	2	30/10/2014-13:00-RL	RL		600	13:00	15:00	1899-12-31 02:00:00	2014-10-30	1
03-1504	2	30/10/2014-15:00-RL	RL		360	15:00	17:00	1899-12-31 02:00:00	2014-10-30	1
03-1504	2	30/10/2014-17:00-RL	RL		500	17:00	20:00	1899-12-31 03:00:00	2014-10-30	1
03-1504	2	30/10/2014-20:00-RL	RL		500	20:00	23:00	1899-12-31 03:00:00	2014-10-30	1
03-1504	2	30/10/2014-23:00-RL	RL		500	23:00	02:00	1899-12-30 03:00:00	2014-10-30	1
03-1504	2	31/10/2014-02:00-RL	RL		180	02:00	03:00	1899-12-31 01:00:00	2014-10-31	1
03-1504	2	31/10/2014-03:00-RL	RL		500	03:00	06:00	1899-12-31 03:00:00	2014-10-31	1
03-1504	2	31/10/2014-06:00-RL	RL		500	06:00	07:30	1899-12-31 01:30:00	2014-10-31	1
03-1505	1	06/11/2014-21:00-RL	RL		420	21:00	23:00	1899-12-31 02:00:00	2014-11-06	1
03-1505	1	06/11/2014-23:00-RL	RL		500	23:00	03:00	1899-12-30 04:00:00	2014-11-06	1
03-1505	1	07/11/2014-03:00-RL	RL		500	03:00	07:00	1899-12-31 04:00:00	2014-11-07	1
03-1505	1	07/11/2014-07:00-RL	RL		500	07:00	11:00	1899-12-31 04:00:00	2014-11-07	1
03-1506	1	11/11/2020-09:45-RL	RL		620	09:45	10:45	1899-12-31 01:00:00	2020-11-11	1
03-1506	1	11/11/2014-10:45-RL	RL		620	10:45	11:45	1899-12-31 01:00:00	2014-11-11	1
03-1506	1	11/11/2014-11:45-RL	RL		372	11:45	12:45	1899-12-31 01:00:00	2014-11-11	1
03-1506	1	11/11/2014-12:45-RL	RL		370	12:45	13:45	1899-12-31 01:00:00	2014-11-11	1
03-1506	1	11/11/2014-13:45-RL	RL		370	13:45	15:45	1899-12-31 02:00:00	2014-11-11	1
03-1506	1	11/11/2014-15:45-RL	RL		372	15:45	17:45	1899-12-31 02:00:00	2014-11-11	1
03-1506	1	11/11/2014-17:45-RL	RL		370	17:45	19:45	1899-12-31 02:00:00	2014-11-11	1
03-1506	1	11/11/2014-19:45-RL	RL		370	19:45	21:45	1899-12-31 02:00:00	2014-11-11	1
03-1506	1	11/11/2014-21:45-RL	RL		740	21:45	05:00	1899-12-30 07:15:00	2014-11-11	1
03-1506	1	12/11/2014-05:30-RL	RL		500	05:30	08:00	1899-12-31 02:30:00	2014-11-12	1
03-1507	1	13/11/2014-21:00-RL	RL		400	21:00	00:00	1899-12-30 03:00:00	2014-11-13	1
03-1507	1	14/11/2014-00:00-RL	RL		400	00:00	03:00	1899-12-31 03:00:00	2014-11-14	1
03-1507	1	14/11/2014-03:00-RL	RL		500	03:00	11:00	1899-12-31 08:00:00	2014-11-14	1
03-1508	1	25/11/2014-09:50-RL	RL		720	09:50	11:15	1899-12-31 01:25:00	2014-11-25	1
03-1508	1	25/11/2014-11:15-RL	RL		480	11:15	12:15	1899-12-31 01:00:00	2014-11-25	1
03-1508	1	25/11/2014-12:15-RL	RL		480	12:15	13:15	1899-12-31 01:00:00	2014-11-25	1
03-1508	1	25/11/2014-13:15-RL	RL		290	13:15	14:15	1899-12-31 01:00:00	2014-11-25	1
03-1508	1	25/11/2014-14:15-RL	RL		290	14:15	15:15	1899-12-31 01:00:00	2014-11-25	1
03-1508	1	25/11/2014-15:15-RL	RL		290	15:15	17:15	1899-12-31 02:00:00	2014-11-25	1
03-1508	1	25/11/2014-17:15-RL	RL		580	17:15	21:15	1899-12-31 04:00:00	2014-11-25	1
03-1508	1	25/11/2014-21:15-RL	RL		290	21:15	01:15	1899-12-30 04:00:00	2014-11-25	1
03-1508	1	26/11/2014-01:15-RL	RL		290	01:15	05:15	1899-12-31 04:00:00	2014-11-26	1
03-1508	1	26/11/2014-05:15-RL	RL		290	05:15	09:00	1899-12-31 03:45:00	2014-11-26	1
03-1509	1	25/11/2014-15:00-RL	RL		500	15:00	23:10	1899-12-31 08:10:00	2014-11-25	1
03-1510	1	27/11/2014-22:00-Other	Other	GLUCOSE 10%	250	22:00	01:00	1899-12-30 03:00:00	2014-11-27	1
03-1510	1	27/11/2014-18:00-RL	RL		500	18:00	19:00	1899-12-31 01:00:00	2020-11-27	1
03-1510	1	28/11/2014-06:00-Other	Other	GLUCOSE 10%	70	06:00	07:00	1899-12-31 01:00:00	2014-11-28	1
03-1510	2	28/11/2014-07:00-Other	Other	GLUCOSE 10%	120	07:00	08:00	1899-12-31 01:00:00	2014-11-28	1
03-1510	2	28/11/2014-15:00-Other	Other	GLUCOSE 10%	250	15:00	18:00	1899-12-31 03:00:00	2014-11-28	1
03-1511	1	01/12/2014-03:45-RL	RL		500	03:45	08:00	1899-12-31 04:15:00	2014-12-01	1
03-1511	1	30/11/2014-14:30-RL	RL		430	14:30	15:30	1899-12-31 01:00:00	2014-11-30	1
03-1511	1	30/11/2014-15:30-RL	RL		430	15:30	16:30	1899-12-31 01:00:00	2014-11-30	1
03-1511	1	30/11/2014-16:30-RL	RL		260	16:30	17:30	1899-12-31 01:00:00	2014-11-30	1
03-1511	1	30/11/2014-17:30-RL	RL		260	17:30	18:30	1899-12-31 01:00:00	2014-11-30	1
03-1511	1	30/11/2014-18:30-RL	RL		500	18:30	20:45	1899-12-31 02:15:00	2014-11-30	1
03-1511	1	30/11/2014-20:45-0.06	0.06		650	20:45	21:45	1899-12-31 01:00:00	2014-11-30	1
03-1511	1	30/11/2014-21:45-RL	RL		430	21:45	22:45	1899-12-31 01:00:00	2014-11-30	1
03-1511	1	30/11/2014-22:45-RL	RL		260	22:45	23:45	1899-12-31 01:00:00	2014-11-30	1
03-1511	1	30/11/2014-23:45-RL	RL		500	23:45	03:45	1899-12-30 04:00:00	2014-11-30	1
03-1511	2	01/12/2014-08:00-RL	RL		500	08:00	16:00	1899-12-31 08:00:00	2014-12-01	1
03-1513	1	03/12/2014-14:45-RL	RL		330	14:45	16:30	1899-12-31 01:45:00	2014-12-03	1
03-1513	1	03/12/2014-16:30-RL	RL		330	16:30	18:30	1899-12-31 02:00:00	2014-12-03	1
03-1513	1	03/12/2014-18:30-RL	RL		330	18:30	20:30	1899-12-31 02:00:00	2014-12-03	1
03-1513	1	03/12/2014-20:30-RL	RL		500	20:30	02:30	1899-12-30 06:00:00	2014-12-03	1
03-1513	1	04/12/2014-02:30-RL	RL		500	02:30	08:00	1899-12-31 05:30:00	2014-12-04	1
03-1514	1	18/12/2014-10:00-RL	RL		810	10:00	11:00	1899-12-31 01:00:00	2014-12-18	1
03-1514	1	18/12/2014-11:00-RL	RL		540	11:00	12:00	1899-12-31 01:00:00	2014-12-18	1
03-1514	1	18/12/2014-12:00-RL	RL		540	12:00	13:00	1899-12-31 01:00:00	2014-12-18	1
03-1514	1	18/12/2014-13:00-RL	RL		330	13:00	14:00	1899-12-31 01:00:00	2014-12-18	1
03-1514	1	18/12/2014-14:00-RL	RL		330	14:00	15:00	1899-12-31 01:00:00	2014-12-18	1
03-1514	1	18/12/2014-15:00-RL	RL		330	15:00	17:00	1899-12-31 02:00:00	2014-12-18	1
03-1514	1	18/12/2014-17:00-0.06	0.06		810	17:00	18:00	1899-12-31 01:00:00	2014-12-18	1
03-1514	1	18/12/2014-18:00-RL	RL		540	18:00	19:00	1899-12-31 01:00:00	2014-12-18	1
03-1514	1	18/12/2014-19:00-RL	RL		650	19:00	21:00	1899-12-31 02:00:00	2014-12-18	1
03-1514	1	18/12/2014-21:00-RL	RL		650	21:00	01:00	1899-12-30 04:00:00	2014-12-18	1
03-1514	1	19/12/2014-01:00-RL	RL		320	01:00	03:00	1899-12-31 02:00:00	2014-12-19	1
03-1514	1	19/12/2014-03:00-RL	RL		500	03:00	08:00	1899-12-31 05:00:00	2014-12-19	1
03-1514	2	19/12/2014-08:00-RL	RL		500	08:00	14:45	1899-12-31 06:45:00	2014-12-19	2
03-1514	2	19/12/2014-14:00-Other	Other	GLUCOSE 10%	250	14:00	17:00	1899-12-31 03:00:00	2014-12-19	1
03-1514	2	19/12/2014-23:00-Other	Other	GLUCOSE 10%	240	23:00	06:00	1899-12-30 07:00:00	2014-12-19	1
03-1514	3	20/12/2014-07:00-Other	Other	GLUCOSE 10%	1100	07:00	04:00	1899-12-30 21:00:00	2014-12-20	1
03-1514	4	21/12/2014-08:00-Other	Other	GLUCOSE 30%	460	08:00	06:00	1899-12-30 22:00:00	2014-12-21	1
03-1514	5	22/12/2014-07:00-Other	Other	GLUCOSE 30%	80	07:00	10:00	1899-12-31 03:00:00	2014-12-22	1
03-1517	1	21/01/2015-17:00-RL	RL		1000	17:00	18:00	1899-12-31 01:00:00	2015-01-21	1
03-1517	1	21/01/2015-18:00-RL	RL		700	18:00	19:00	1899-12-31 01:00:00	2015-01-21	1
03-1517	1	21/01/2015-19:00-RL	RL		700	19:00	20:00	1899-12-31 01:00:00	2015-01-21	1
03-1517	1	21/01/2015-20:00-RL	RL		420	20:00	21:00	1899-12-31 01:00:00	2015-01-21	1
03-1517	1	21/01/2015-21:00-RL	RL		420	21:00	22:00	1899-12-31 01:00:00	2015-01-21	1
03-1517	1	21/01/2015-22:00-RL	RL		420	22:00	00:00	1899-12-30 02:00:00	2015-01-21	1
03-1517	1	22/01/2015-00:00-RL	RL		420	00:00	02:00	1899-12-31 02:00:00	2015-01-22	1
03-1517	1	22/01/2015-02:00-RL	RL		420	02:00	04:00	1899-12-31 02:00:00	2015-01-22	1
03-1517	1	22/01/2015-04:00-RL	RL		210	04:00	05:00	1899-12-31 01:00:00	2015-01-22	1
03-1517	1	22/01/2015-05:00-RL	RL		210	05:00	06:00	1899-12-31 01:00:00	2015-01-22	1
03-1517	1	22/01/2015-06:00-RL	RL		500	06:00	11:00	1899-12-31 05:00:00	2015-01-22	1
03-1517	2	22/01/2015-11:00-RL	RL		500	11:00	17:00	1899-12-31 06:00:00	2015-01-22	1
03-1518	1	02/02/2015-09:45-RL	RL		300	09:45	10:45	1899-12-31 01:00:00	2015-02-02	1
03-1518	1	02/02/2015-10:45-RL	RL		300	10:45	11:45	1899-12-31 01:00:00	2015-02-02	1
03-1518	1	02/02/2015-11:45-RL	RL		300	11:45	13:45	1899-12-31 02:00:00	2015-02-02	1
03-1518	1	02/02/2015-13:45-RL	RL		300	13:45	15:45	1899-12-31 02:00:00	2015-02-02	1
03-1518	1	02/02/2015-15:45-RL	RL		310	15:45	19:45	1899-12-31 04:00:00	2015-02-02	1
03-1518	1	02/02/2015-19:45-RL	RL		500	19:45	12:45	1899-12-30 17:00:00	2015-02-02	1
03-1519	1	05/02/2015-16:00-Other	Other	DỊCH LỌC MÁU	200	16:00	17:00	1899-12-31 01:00:00	2015-02-05	1
03-1519	1	05/02/2015-17:00-Other	Other	VẬN MẠCH/(NORADRENALIN)	70	17:00	06:00	1899-12-30 13:00:00	2015-02-05	1
03-1519	1	05/02/2015-21:00-Other	Other	KHÁNG SINH	100	21:00	22:00	1899-12-31 01:00:00	2015-02-05	1
03-1519	1	05/02/2020-13:00-Other	Other	THUÔC VẬN MẠCH	124	13:00	06:00	1899-12-30 17:00:00	2020-02-05	1
03-1519	1	05/02/2020-15:00-Other	Other	KHASNG SINH	100	15:00	16:00	1899-12-31 01:00:00	2020-02-05	1
03-1519	1	06/02/2015-02:00-Other	Other	GLUCOSE 30%	250	02:00	05:00	1899-12-31 03:00:00	2015-02-06	1
03-1519	1	06/02/2015-03:00-Other	Other	KHASNG SINH	100	03:00	04:00	1899-12-31 01:00:00	2015-02-06	1
03-1519	1	06/02/2015-05:00-Other	Other	KHÁNG SINH VANCOMYCIN 1G	200	05:00	06:00	1899-12-31 01:00:00	2015-02-06	1
03-1519	1	06/02/2015-06:00-Other	Other	DỊCH LỌC MÁU	250	06:00	07:00	1899-12-31 01:00:00	2015-02-06	1
03-1519	2	06/02/2015-08:00-Other	Other	GLUCOSE 30%	1437.5	08:00	06:00	1899-12-30 22:00:00	2015-02-06	1
03-1519	3	07/02/2015-08:00-Other	Other	GLUCOSE 30%	1437.5	08:00	06:00	1899-12-30 22:00:00	2015-02-07	1
03-1519	4	08/02/2015-07:00-Other	Other	GLUCOSE 30%	752.5	07:00	06:00	1899-12-30 23:00:00	2015-02-08	1
03-1519	4	09/02/2015-03:00-NS	NS		500	03:00	04:00	1899-12-31 01:00:00	2015-02-09	1
03-1519	5	09/02/2015-07:00-Other	Other	GLUCOSE 30%	310	07:00	14:00	1899-12-31 07:00:00	2015-02-09	1

## Sheet: OthBlood
StudyNo	StudyDay	AutoKey	OthBloodPro	Volume	StartTime	EndTime	OthBloodDate	Completed	entry
03-1001	2	09/09/2014-11:30-PLT	PLT	200	11:30	12:45	2014-09-09	1	1
03-1020	1	05/10/2014-13:50-PLT	PLT	300	13:50	14:45	2014-10-05	1	1
03-1050	2	05/12/2014-11:00-PLT	PLT	300	11:00	12:20	2014-12-05	1	1
03-1053	2	09/12/2014-14:40-PLT	PLT	240	14:40	15:50	2014-12-09	1	1
03-1053	2	09/12/2014-15:50-PLT	PLT	240	15:50	17:05	2014-12-09	1	1
03-1053	2	09/12/2014-17:30-FFP	FFP	150	17:30	20:00	2014-12-09	1	1
03-1053	2	09/12/2014-20:00-FFP	FFP	150	20:00	22:00	2014-12-09	1	1
03-1059	1	16/12/2014-23:30-PLT	PLT	250	23:30	00:30	2014-12-16	1	1
03-1062	2	23/12/2014-12:00-CRY	CRY	160	12:00	13:15	2014-12-23	1	1
03-1062	2	23/12/2014-15:45-FFP	FFP	200	15:45	17:50	2014-12-23	1	1
03-1062	2	23/12/2014-23:45-G	G	80	23:45	06:00	2014-12-23	1	1
03-1062	2	24/12/2014-02:15-FFP	FFP	150	02:15	02:45	2014-12-24	1	1
03-1062	2	24/12/2014-02:45-RBC	RBC	90	02:45	03:45	2014-12-24	1	1
03-1062	2	24/12/2014-03:45-FFP	FFP	90	03:45	04:45	2014-12-24	1	1
03-1062	2	24/12/2014-04:45-RBC	RBC	90	04:45	05:45	2014-12-24	1	1
03-1062	2	24/12/2014-05:45-FFP	FFP	50	05:45	06:15	2014-12-24	1	1
03-1062	3	24/12/2014-07:00-G	G	56	07:00	13:00	2014-12-24	1	1
03-1066	2	06/01/2015-10:00-RBC	RBC	250	10:00	12:00	2015-01-06	1	1
03-1066	2	06/01/2015-15:40-PLT	PLT	300	15:40	17:30	2015-01-06	1	1
03-1076	1	27/01/2015-06:30-PLT	PLT	150	06:30	07:00	2015-01-27	1	1
03-1076	2	27/01/2015-11:45-CRY	CRY	200	11:45	13:45	2015-01-27	1	1
03-1076	2	27/01/2015-13:45-FFP	FFP	450	13:45	18:30	2015-01-27	1	1
03-1510	1	27/11/2014-10:00-G	G	191	10:00	06:00	2014-11-27	1	1
03-1510	1	27/11/2014-10:00-PLT	PLT	300	10:00	11:00	2014-11-27	1	1
03-1510	1	27/11/2014-14:00-G	G	110.5	14:00	05:00	2014-11-27	1	1
03-1510	1	27/11/2014-20:00-RBC	RBC	350	20:00	21:00	2014-11-27	1	1
03-1510	1	27/11/2014-21:00-H	H	200	21:00	22:00	2014-11-27	1	1
03-1510	2	28/11/2014-07:00-G	G	50	07:00	17:00	2014-11-28	1	1
03-1510	2	28/11/2014-07:00-H	H	920	07:00	06:00	2014-11-28	1	1
03-1510	2	28/11/2014-09:00-H	H	100	09:00	10:00	2014-11-28	1	1
03-1510	2	28/11/2014-11:00-H	H	100	11:00	12:00	2014-11-28	1	1
03-1510	2	28/11/2014-15:00-G	G	41.6	15:00	06:00	2014-11-28	1	1
03-1510	2	28/11/2014-17:00-H	H	100	17:00	18:00	2014-11-28	1	1
03-1510	2	28/11/2014-18:00-RBC	RBC	350	18:00	19:00	2014-11-28	1	1
03-1510	2	28/11/2014-20:00-RBC	RBC	350	20:00	21:00	2014-11-28	1	1
03-1510	2	28/11/2014-23:00-H	H	100	23:00	00:00	2014-11-28	1	1
03-1510	2	29/11/2014-05:00-H	H	100	05:00	06:00	2014-11-29	1	1
03-1510	3	29/11/2014-07:00-G	G	62.4	07:00	06:00	2014-11-29	1	1
03-1510	3	29/11/2014-07:00-H	H	720	07:00	06:00	2014-11-29	1	1
03-1510	3	29/11/2014-12:00-H	H	100	12:00	13:00	2014-11-29	1	1
03-1510	3	29/11/2014-15:00-H	H	100	15:00	16:00	2014-11-29	1	1
03-1510	3	29/11/2014-18:00-H	H	100	18:00	19:00	2014-11-29	1	1
03-1510	3	29/11/2014-23:00-H	H	100	23:00	00:00	2014-11-29	1	1
03-1510	3	30/11/2014-00:00-H	H	100	00:00	01:00	2014-11-30	1	1
03-1510	3	30/11/2014-06:00-H	H	100	06:00	07:00	2014-11-30		1
03-1510	4	01/12/2014-05:00-H	H	100	05:00	06:00	2014-12-01	1	1
03-1510	4	01/12/2014-06:00-H	H	100	06:00	07:00	2014-12-01	1	1
03-1510	4	30/11/2014-07:00-G	G	62.4	07:00	06:00	2014-11-30	1	1
03-1510	4	30/11/2014-07:00-H	H	210	07:00	13:00	2014-11-30	1	1
03-1510	4	30/11/2014-11:00-H	H	100	11:00	12:00	2014-11-30	1	1
03-1510	4	30/11/2014-14:00-H	H	100	14:00	15:00	2014-11-30	1	1
03-1510	4	30/11/2014-17:00-H	H	100	17:00	18:00	2014-11-30	1	1
03-1510	4	30/11/2014-22:00-H	H	100	22:00	23:00	2014-11-30	1	1
03-1510	4	30/11/2014-23:00-H	H	100	23:00	00:00	2014-11-30	1	1
03-1510	5	01/12/2014-07:00-G	G	7.8	07:00	09:00	2014-12-01	1	1
03-1514	2	19/12/2014-15:00-H	H	50	15:00	16:00	2014-12-19	1	1
03-1514	2	19/12/2014-22:00-G	G	27	22:00	06:00	2014-12-19	1	1
03-1514	2	19/12/2014-23:00-FFP	FFP	450	23:00	06:00	2014-12-19	1	1
03-1514	2	20/12/2014-02:00-RBC	RBC	350	02:00	05:00	2014-12-20	1	1
03-1514	3	20/12/2014-07:00-H	H	100	07:00	08:00	2014-12-20	1	1
03-1514	3	20/12/2014-07:30-FFP	FFP	450	07:30	10:50	2014-12-20	1	1
03-1514	3	20/12/2014-13:30-PLT	PLT	250	13:30	14:30	2014-12-20	1	1
03-1514	3	20/12/2014-15:00-H	H	100	15:00	16:00	2014-12-20	1	1
03-1514	3	20/12/2014-19:00-H	H	100	19:00	20:00	2014-12-20	1	1
03-1514	3	20/12/2014-23:00-RBC	RBC	175	23:00	00:00	2014-12-20	1	1
03-1514	3	21/12/2014-00:30-FFP	FFP	900	00:30	05:00	2014-12-21	1	1
03-1514	3	21/12/2014-03:00-H	H	100	03:00	04:00	2014-12-21	1	1
03-1514	4	21/12/2014-07:00-H	H	2300	07:00	21:00	2014-12-21	1	1
03-1514	4	21/12/2014-10:00-H	H	100	10:00	11:00	2014-12-21	1	1
03-1514	4	21/12/2014-12:00-FFP	FFP	900	12:00	22:00	2014-12-21	1	1
03-1514	4	21/12/2014-18:00-H	H	100	18:00	19:00	2014-12-21	1	1
03-1514	4	21/12/2014-23:00-RBC	RBC	175	23:00	02:00	2014-12-21	1	1
03-1514	4	22/12/2014-02:00-H	H	100	02:00	03:00	2014-12-22	1	1
03-1514	5	22/12/2014-09:00-H	H	100	09:00	10:00	2014-12-22	1	1
03-1519	1	05/02/2015-22:30-FFP	FFP	300	22:30	23:30	2015-02-05	1	1
03-1519	1	05/02/2015-23:30-RBC	RBC	125	23:30	00:00	2015-02-05	1	1
03-1519	1	06/02/2015-00:10-FFP	FFP	300	00:10	01:10	2015-02-06	1	1
03-1519	1	06/02/2015-01:30-RBC	RBC	250	01:30	02:30	2015-02-06		1
03-1519	2	06/02/2015-07:00-G	G	153	07:00	06:00	2015-02-06	1	1
03-1519	2	06/02/2015-07:00-H	H	5400	07:00	06:00	2015-02-06	1	1
03-1519	2	06/02/2015-10:00-H	H	84	10:00	06:00	2015-02-06	1	1
03-1519	2	06/02/2015-11:00-H	H	100	11:00	12:00	2015-02-06	1	1
03-1519	2	06/02/2015-11:00-RBC	RBC	125	11:00	11:45	2015-02-06	1	1
03-1519	2	06/02/2015-13:00-RBC	RBC	175	13:00	15:00	2015-02-06	1	1
03-1519	2	06/02/2015-16:00-FFP	FFP	600	16:00	21:00	2015-02-06	1	1
03-1519	2	06/02/2015-17:00-H	H	200	17:00	18:00	2015-02-06	1	1
03-1519	2	06/02/2015-19:00-H	H	100	19:00	20:00	2015-02-06	1	1
03-1519	2	06/02/2015-20:30-PLT	PLT	300	20:30	21:00	2015-02-06	1	1
03-1519	2	06/02/2015-21:00-FFP	FFP	300	21:00	23:30	2015-02-06	1	1
03-1519	2	07/02/2015-01:00-CRY	CRY	300	01:00	03:00	2015-02-07	1	1
03-1519	2	07/02/2015-03:00-H	H	100	03:00	04:00	2015-02-07	1	1
03-1519	2	07/02/2015-03:00-RBC	RBC	175	03:00	05:00	2015-02-07	1	1
03-1519	3	07/02/2015-03:00-H	H	100	03:00	04:00	2015-02-07	1	1
03-1519	3	07/02/2015-07:00-H	H	4850	07:00	06:00	2015-02-07	1	1
03-1519	3	07/02/2015-11:00-H	H	100	11:00	12:00	2015-02-07	1	1
03-1519	3	07/02/2015-12:30-FFP	FFP	300	12:30	15:50	2015-02-07	1	1
03-1519	3	07/02/2015-17:00-H	H	200	17:00	18:00	2015-02-07	1	1
03-1519	3	07/02/2015-19:00-H	H	100	19:00	20:00	2015-02-07	1	1
03-1519	4	08/02/2015-07:00-H	H	6506	07:00	06:00	2015-02-08	1	1
03-1519	4	08/02/2015-11:00-H	H	100	11:00	12:00	2015-02-08	1	1
03-1519	4	08/02/2015-17:00-G	G	112	17:00	06:00	2015-02-08	1	1
03-1519	4	08/02/2015-17:00-H	H	200	17:00	18:00	2015-02-08	1	1
03-1519	4	08/02/2015-19:00-H	H	100	19:00	20:00	2015-02-08	1	1
03-1519	4	09/02/2015-03:00-H	H	100	03:00	04:00	2015-02-09	1	1
03-1519	5	09/02/2015-07:00-G	G	168	07:00	14:00	2015-02-09	1	1
03-1519	5	09/02/2015-07:00-H	H	513	07:00	14:00	2015-02-09	1	1
